# Supplementary material for: The FORGENIUS Genomic Resources: New Genotyping Tools and Genomic Data for 23 Forest Tree Species and Their Genetic Conservation Units
Source: Mol Ecol Resour. 2026 Mar 3;26(3):e70115. doi: 10.1111/1755-0998.70115 (PMC12954563; doi:10.1111/1755-0998.70115)
Supplement: Supplementary file 2 — Table S1: The 301 Genetic Conservation Units genetically characterised within European H2020 FORGENIUS project. Eufgis code, country, environmental zone, geographical location, altitude, and number of genotyped individuals per each GCU, subdivided by species. [file MEN-26-e70115-s008.xlsx]

## Sheet: Foglio1
Table S1. The 301 Genetic Conservation Units genetically characterized within European H2020 FORGENIUS project. Eufgis code, country, environmental zone, geographical location, altitude, and number of genotyped individuals per each GCU, subdivided by species.
Species	Eufgis code	Country	Environmental zone	Latitude	Longitude	Altitude	N
Abies alba	AUT00179	Austria	Extremely cold and mesic	47.11	13.22	1583	25
Abies alba	AUT00215	Austria	Cold and mesic	47.46	14.71	1168	25
Abies alba	DEU00114	Germany	Cool temperate and moist	48.23	12.84	414	25
Abies alba	ESP00339	Spain	Cold and mesic	42.69	-0.11	1491	19
Abies alba	FRA00004	France	Cold and mesic	41.98	9.14	1626	19
Abies alba	FRA00005	France	Cold and mesic	46.85	5.97	645	22
Abies alba	FRA00006	France	Warm temperate and mesic	42.93	2.37	560	25
Abies alba	FRA00019	France	Cold and mesic	44.18	5.24	1397	19
Abies alba	ITA00029	Italy	Cold and mesic	39.12	16.66	1582	25
Abies alba	ITA00069	Italy	Cool temperate and moist	41.88	14.36	1041	25
Abies alba	ITA00217	Italy	Cold and mesic	43.71	11.93	1170	25
Abies alba	ITA00260	Italy	Cold and mesic	44.36	10.08	1450	25
Abies alba	ITA00271	Italy	Cool temperate and moist	38.14	15.86	1700	25
Abies alba	ROU00104	Romania	Cold and mesic	45.27	24.08	1429	25
Abies alba	ROU00358	Romania	Cool temperate and dry	46.78	22.58	852	25
Abies alba	ROU00389	Romania	Cool temperate and dry	46	26.73	586	25
Abies alba	ROU00477	Romania	Cold and mesic	47.64	24.01	901	25
Abies alba	SVN00023	Slovenia	Cool temperate and moist	45.62	14.47	852	25
Abies alba	SVN00025	Slovenia	Cold and mesic	46.26	14.05	1193	25
Abies nebrodensis	ITA00252	Italy	Cool temperate and dry	37.84	14.03	1627	30
Betula pendula	ESP00102	Spain	Warm temperate and mesic	39.59	-4.58	818	25
Betula pendula	ESP00199	Spain	Cool temperate and dry	41.97	-2.62	1230	25
Betula pendula	ESP00337	Spain	Cold and mesic	42.68	-0.32	1097	25
Betula pendula	FIN00015	Finland	Cold and mesic	61.99	22.75	150	25
Betula pendula	FIN00020	Finland	Extremely cold and mesic	67.74	24.85	202	25
Betula pendula	FIN00044	Finland	Cold and mesic	63.25	21.98	20	24
Betula pendula	FIN00046	Finland	Cold and mesic	61.03	24.57	153	25
Betula pendula	GBR00014	United Kingdom	Not available	57.21	-3.62	320	23
Betula pendula	GBR00016	United Kingdom	Not available	54.23	-3.03	30	24
Betula pendula	IRL00017	Ireland	Cool temperate and moist	52.87	-7.5	102	20
Betula pendula	ITA00243	Italy	Cool temperate and moist	43.61	11.71	1076	25
Betula pendula	ITA00248	Italy	Cold and mesic	42.15	13.62	1450	23
Betula pendula	LUX00021	Luxembourg	Cool temperate and moist	49.47	6.06	386	25
Betula pendula	NLD00013	Netherlands	Cool temperate and moist	51.18	6.12	72	25
Betula pendula	SWE00093	Sweden	Extremely cold and mesic	66.55	23.63	243	25
Castanea sativa	AUT00079	Austria	Cool temperate and moist	46.65	14.87	450	25
Castanea sativa	ESP00069	Spain	Warm temperate and mesic	37.9	-6.62	695	25
Castanea sativa	ESP00087	Spain	Warm temperate and mesic	38.58	-4.52	791	24
Castanea sativa	ESP00287	Spain	Cold and mesic	43.18	-5.3	1372	25
Castanea sativa	ESP00379	Spain	Warm temperate and mesic	41.9	2.43	763	25
Castanea sativa	ITA00274	Italy	Cool temperate and moist	43.98	10.41	885	25
Castanea sativa	ROU00146	Romania	Cool temperate and dry	45.08	22.94	439	25
Castanea sativa	TUR00057	Turkey	Warm temperate and mesic	40.46	27.91	284	25
Castanea sativa	TUR00075	Turkey	Cool temperate and moist	41.9	34.04	659	25
Castanea sativa	TUR00100	Turkey	Warm temperate and mesic	37.8	28.83	935	25
Castanea sativa	TUR00125	Turkey	Cool temperate and dry	38.5	30.35	1788	25
Castanea sativa	TUR00218	Turkey	Cool temperate and xeric	39.13	28.71	932	25
Castanea sativa	TUR00258	Turkey	Warm temperate and mesic	40.39	28.31	258	25
Fagus sylvatica	AUT00207	Austria	Cold and mesic	47.55	14.84	1061	25
Fagus sylvatica	DEU00071	Germany	Cold and mesic	51.72	9.67	417	25
Fagus sylvatica	ESP00179	Spain	Cool temperate and dry	41.23	-3.35	1638	25
Fagus sylvatica	ESP00225	Spain	Warm temperate and mesic	42.64	-7.14	660	25
Fagus sylvatica	ESP00263	Spain	Cool temperate and moist	43.05	-1.88	870	25
Fagus sylvatica	FRA00029	France	Cold and mesic	41.85	9.12	1475	25
Fagus sylvatica	FRA00042	France	Warm temperate and mesic	46.13	-0.37	85	25
Fagus sylvatica	FRA00045	France	Cold and mesic	44.9	5.23	1169	25
Fagus sylvatica	FRA00046	France	Cool temperate and moist	49.42	0.72	110	25
Fagus sylvatica	ITA00178	Italy	Cool temperate and moist	39.38	16.1	921	25
Fagus sylvatica	NOR00005	Norway	Cold and mesic	59.2	10.05	197	25
Fagus sylvatica	ROU00077	Romania	Cool temperate and dry	45.98	23.01	574	25
Fagus sylvatica	ROU00467	Romania	Cool temperate and moist	45.94	22.46	589	25
Fagus sylvatica	SVN00047	Slovenia	Cold and mesic	46.43	13.62	890	25
Fagus sylvatica	TUR00264	Turkey	Cool temperate and dry	41.77	27.66	200	25
Fraxinus excelsior	AUT00168	Austria	Cold and mesic	47.26	12.57	1020	25
Fraxinus excelsior	DEU00004	Germany	Cold and mesic	51.64	8.81	313	25
Fraxinus excelsior	DEU00166	Germany	Cool temperate and dry	51.99	14.27	59	25
Fraxinus excelsior	ESP00125	Spain	Cool temperate and dry	40.32	-1.8	1321	16
Fraxinus excelsior	ESP00172	Spain	Cool temperate and dry	40.87	-3.93	1780	25
Fraxinus excelsior	ESP00212	Spain	Cool temperate and moist	42.25	-3.03	1102	25
Fraxinus excelsior	ESP00275	Spain	Cool temperate and moist	43.13	-6.32	923	24
Fraxinus excelsior	ESP00342	Spain	Cold and mesic	42.72	0.9	1294	25
Fraxinus excelsior	ESP00375	Spain	Warm temperate and mesic	42.17	-1.07	400	20
Fraxinus excelsior	FIN00033	Finland	Cold and mesic	60.53	24.65	115	14
Fraxinus excelsior	IRL00016	Ireland	Cool temperate and moist	52.61	-7.39	193	23
Fraxinus excelsior	ROU00268	Romania	Cool temperate and dry	47.58	26.77	170	25
Fraxinus excelsior	ROU00279	Romania	Cool temperate and dry	45.05	21.78	786	25
Fraxinus excelsior	SVN00008	Slovenia	Cold and mesic	46.62	15.22	507	18
Fraxinus excelsior	SVN00033	Slovenia	Cold and mesic	46.6	16.37	163	25
Malus sylvestris	DEU00129	Germany	Cool temperate and dry	48.73	10.91	406	25
Malus sylvestris	DEU00130	Germany	Cool temperate and dry	48.67	10.88	414	25
Malus sylvestris	DEU00159	Germany	Cool temperate and dry	52.89	13.66	76	25
Malus sylvestris	DNK00002	Denmark	Cold and mesic	54.96	9.45	47	21
Malus sylvestris	DNK00010	Denmark	Cold and mesic	54.92	9.56	64	20
Malus sylvestris	DNK00011	Denmark	Cold and mesic	54.93	9.56	43	10
Malus sylvestris	DNK00028	Denmark	Cold and mesic	55.05	14.8	5	25
Malus sylvestris	DNK00031	Denmark	Cold and mesic	55.28	14.77	65	25
Malus sylvestris	DNK00032	Denmark	Cold and mesic	55.27	14.75	30	18
Malus sylvestris	DNK00054	Denmark	Cool temperate and dry	54.94	12.53	5	13
Malus sylvestris	DNK00056	Denmark	Cold and mesic	54.99	12.53	107	25
Malus sylvestris	DNK00059	Denmark	Cold and mesic	55.05	12.26	8	25
Malus sylvestris	DNK00074	Denmark	Cool temperate and moist	55.66	12.03	2	25
Malus sylvestris	DNK00075	Denmark	Cool temperate and moist	55.67	12.03	5	25
Malus sylvestris	DNK00076	Denmark	Cold and mesic	55.73	10.9	32	25
Malus sylvestris	ITA00042	Italy	Cold and mesic	39.95	16.22	1540	22
Picea abies	AUT00032	Austria	Cool temperate and moist	46.65	13.7	785	25
Picea abies	BIH00016	Bosnia Herzegovina	Cold and mesic	44.09	18.5	995	25
Picea abies	DEU00103	Germany	Cold and wet	47.88	8.03	1146	25
Picea abies	DEU00152	Germany	Cold and mesic	50.45	12.54	804	25
Picea abies	FIN00010	Finland	Extremely cold and mesic	68	25.41	247	25
Picea abies	FIN00045	Finland	Extremely cold and mesic	68.44	27.38	340	25
Picea abies	FRA00083	France	Extremely cold and mesic	45.3	6.86	1970	25
Picea abies	FRA00092	France	Cold and mesic	44.34	6.49	1879	24
Picea abies	ITA00014	Italy	Cold and mesic	44.11	10.68	1630	25
Picea abies	ITA00050	Italy	Cold and mesic	46.49	12.26	1500	25
Picea abies	ITA00260	Italy	Cold and mesic	44.36	10.08	1450	25
Picea abies	LTU00120	Lithuania	Cold and mesic	55.84	22.34	170	25
Picea abies	ROU00058	Romania	Cool temperate and dry	45.58	22.5	531	25
Picea abies	ROU00415	Romania	Cold and mesic	47.33	25.37	1072	25
Picea abies	SVN00002	Slovenia	Cool temperate and moist	45.55	14.44	1200	25
Picea abies	SVN00024	Slovenia	Cold and mesic	46.35	13.94	1350	25
Pinus halepensis	ESP00057	Spain	Warm temperate and mesic	36.85	-4.88	649	24
Pinus halepensis	ESP00091	Spain	Warm temperate and xeric	39.12	-0.39	112	24
Pinus halepensis	ESP00094	Spain	Warm temperate and xeric	39.15	2.95	58	24
Pinus halepensis	ESP00106	Spain	Cool temperate and xeric	39.94	-2.19	988	25
Pinus halepensis	ESP00166	Spain	Cool temperate and xeric	40.73	-0.12	960	25
Pinus halepensis	ESP00377	Spain	Warm temperate and mesic	41.97	-0.88	471	24
Pinus halepensis	ITA00025	Italy	Warm temperate and mesic	41.74	16.13	218	25
Pinus halepensis	ITA00027	Italy	Warm temperate and xeric	40.39	16.86	2	25
Pinus halepensis	ITA00046	Italy	Warm temperate and xeric	40.49	16.97	2	25
Pinus halepensis	ITA00075	Italy	Warm temperate and mesic	42.57	12.77	444	25
Pinus halepensis	ITA00076	Italy	Warm temperate and mesic	42.43	12.45	100	25
Pinus halepensis	ITA00133	Italy	Warm temperate and xeric	41.93	16	171	25
Pinus halepensis	ITA00165	Italy	Warm temperate and mesic	44.32	9.3	200	25
Pinus halepensis	ITA00261	Italy	Warm temperate and mesic	43.93	8.12	150	25
Pinus halepensis	ITA00270	Italy	Warm temperate and xeric	38.96	8.59	20	25
Pinus nigra	AUT00077	Austria	Cold and mesic	46.46	14.49	1066	25
Pinus nigra	AUT00096	Austria	Cold and mesic	46.59	13.74	1257	25
Pinus nigra	AUT00143	Austria	Cold and mesic	47.74	15.81	593	25
Pinus nigra	ESP00062	Spain	Cool temperate and dry	37.72	-3.43	1892	25
Pinus nigra	ESP00303	Spain	Warm temperate and mesic	41.24	0.98	729	25
Pinus nigra	ESP00349	Spain	Cool temperate and moist	42.53	0.18	882	25
Pinus nigra	ESP00370	Spain	Warm temperate and mesic	42.27	2.74	385	25
Pinus nigra	ITA00166	Italy	Cool temperate and dry	37.8	15.07	1496	25
Pinus nigra	ITA00240	Italy	Cold and mesic	41.76	13.91	1850	25
Pinus nigra	ROU00212	Romania	Cold and mesic	44.88	22.45	850	25
Pinus nigra	TUR00104	Turkey	Cool temperate and moist	39.33	29.05	1309	25
Pinus nigra	TUR00105	Turkey	Cool temperate and dry	38.94	29.85	1370	25
Pinus nigra	TUR00106	Turkey	Warm temperate and mesic	37.07	31.47	995	25
Pinus nigra	TUR00215	Turkey	Cold and mesic	40.43	32.02	1753	25
Pinus nigra	TUR00219	Turkey	Cool temperate and xeric	39.69	32.92	1267	25
Pinus pinaster	ESP00049	Spain	Warm temperate and xeric	36.52	-5.12	871	22
Pinus pinaster	ESP00050	Spain	Warm temperate and mesic	36.57	-5.4	500	25
Pinus pinaster	ESP00083	Spain	Warm temperate and mesic	38.42	-4.25	1100	25
Pinus pinaster	ESP00089	Spain	Warm temperate and xeric	38.97	-0.36	439	25
Pinus pinaster	ESP00112	Spain	Cool temperate and moist	40.03	-0.64	1175	25
Pinus pinaster	ESP00120	Spain	Warm temperate and xeric	40	-5.62	272	25
Pinus pinaster	ESP00124	Spain	Cool temperate and moist	40.24	-0.36	1326	25
Pinus pinaster	ESP00128	Spain	Cool temperate and xeric	40.33	-4.35	940	25
Pinus pinaster	ESP00129	Spain	Warm temperate and mesic	40.19	-5.12	716	16
Pinus pinaster	ESP00156	Spain	Cool temperate and xeric	40.66	-4.13	1093	25
Pinus pinaster	ESP00186	Spain	Cool temperate and moist	41.33	-4.25	825	17
Pinus pinaster	FRA00048	France	Warm temperate and mesic	44.05	-1.3	29	25
Pinus pinaster	FRA00051	France	Warm temperate and mesic	44.96	-1.16	22	25
Pinus pinaster	FRA00105	France	Warm temperate and mesic	44.41	-1.24	40	25
Pinus pinaster	ITA00019	Italy	Warm temperate and mesic	43.13	11.25	440	25
Pinus pinaster	ITA00267	Italy	Warm temperate and mesic	43.82	7.71	850	25
Pinus pinea	ITA00005	Italy	Warm temperate and mesic	43.28	10.51	15	25
Pinus pinea	ITA00105	Italy	Warm temperate and mesic	43.71	10.31	12	25
Pinus pinea	ITA00117	Italy	Warm temperate and mesic	42.9	10.78	1	25
Pinus pinea	ITA00122	Italy	Warm temperate and mesic	42.42	11.24	14	25
Pinus pinea	TUR00031	Turkey	Warm temperate and mesic	37.38	27.93	670	25
Pinus pinea	TUR00043	Turkey	Warm temperate and mesic	41.21	41.79	487	19
Pinus sylvestris	AUT00032	Austria	Cool temperate and moist	46.65	13.7	785	25
Pinus sylvestris	DEU00011	Germany	Cool temperate and dry	52.97	13.67	79	26
Pinus sylvestris	ESP00113	Spain	Cool temperate and dry	40.13	-1.01	1659	25
Pinus sylvestris	ESP00135	Spain	Cool temperate and dry	40.41	-0.69	1665	25
Pinus sylvestris	ESP00170	Spain	Cold and mesic	40.99	-3.82	1797	25
Pinus sylvestris	ESP00393	Spain	Cool temperate and moist	37.08	-3.47	1750	25
Pinus sylvestris	FIN00001	Finland	Cold and mesic	61.86	29.38	72	25
Pinus sylvestris	FRA00097	France	Warm temperate and mesic	43.35	5.87	637	25
Pinus sylvestris	FRA00101	France	Cool temperate and moist	45.4	3.7	657	25
Pinus sylvestris	GBR00001	United Kingdom	Cool temperate and moist	57.6	-5.31	65	25
Pinus sylvestris	ITA00155	Italy	Cool temperate and moist	44.5	10.5	673	25
Pinus sylvestris	ITA00198	Italy	Extremely cold and mesic	46.55	11.53	896	25
Pinus sylvestris	ROU00415	Romania	Cold and mesic	47.33	25.37	1072	25
Pinus sylvestris	TUR00027	Turkey	Cool temperate and dry	40.79	31.55	1187	25
Pinus sylvestris	TUR00179	Turkey	Cool temperate and dry	38.73	36.23	1818	25
Populus alba	ITA00045	Italy	Warm temperate and mesic	45.21	9.06	62	25
Populus alba	PRT00006	Portugal	Warm temperate and xeric	37.15	-7.69	14	3
Populus alba	ROU00189	Romania	Cool temperate and xeric	44	26.21	22	25
Populus alba	ROU00352	Romania	Cool temperate and xeric	43.85	23.26	28	23
Populus alba	ROU00495	Romania	Cool temperate and xeric	45.4	27.71	9	25
Populus alba	SVK00124	Slovakia	Cool temperate and xeric	47.78	18.54	111	25
Populus nigra	AUT00284	Austria	Cool temperate and moist	48.13	16.62	154	25
Populus nigra	DEU00140	Germany	Cool temperate and moist	48.05	12.8	377	25
Populus nigra	ESP00072	Spain	Warm temperate and xeric	38.24	-1.48	175	18
Populus nigra	ESP00073	Spain	Warm temperate and xeric	38.28	-1.73	285	25
Populus nigra	ESP00141	Spain	Warm temperate and mesic	40.39	-4.72	790	13
Populus nigra	ESP00360	Spain	Warm temperate and mesic	42.18	-1.76	291	8
Populus nigra	ESP00395	Spain	Warm temperate and mesic	41.58	-0.76	180	25
Populus nigra	FRA00073	France	Warm temperate and mesic	44.75	4.92	138	25
Populus nigra	FRA00074	France	Cool temperate and moist	46.44	3.33	214	25
Populus nigra	FRA00096	France	Cool temperate and moist	46.4	6.52	375	25
Populus nigra	FRA00102	France	Cool temperate and dry	44.89	3.92	830	25
Populus nigra	ITA00045	Italy	Warm temperate and mesic	45.21	9.06	62	23
Populus nigra	ROU00189	Romania	Cool temperate and xeric	44	26.21	22	25
Populus nigra	ROU00337	Romania	Cool temperate and xeric	43.71	24.75	30	25
Populus nigra	SVN00043	Slovenia	Cool temperate and moist	46.61	16.14	195	25
Prunus avium	BEL00006	Belgium	Cool temperate and moist	50.75	4.04	40	25
Prunus avium	BEL00007	Belgium	Cool temperate and moist	50.88	4.64	76	25
Prunus avium	BGR00002	Bulgaria	Cool temperate and dry	43.14	26.71	612	25
Prunus avium	CZE00156	Czech Republic	Cold and mesic	49.05	18.07	568	25
Prunus avium	DEU00001	Germany	Cold and mesic	51.75	9.09	281	25
Prunus avium	ESP00082	Spain	Warm temperate and mesic	38.43	-4.26	1045	25
Prunus avium	ESP00219	Spain	Cool temperate and moist	42.49	-7.33	397	25
Prunus avium	ESP00246	Spain	Cool temperate and moist	42.92	-3.82	938	25
Prunus avium	NLD00003	Netherlands	Cool temperate and moist	51.09	5.86	27	25
Prunus avium	TUR00228	Turkey	Cool temperate and xeric	41.09	31.65	626	22
Prunus avium	TUR00229	Turkey	Warm temperate and mesic	41.23	31.73	167	8
Prunus avium	TUR00230	Turkey	Cool temperate and dry	41.77	33.32	1098	4
Prunus avium	TUR00231	Turkey	Cool temperate and moist	41.83	34.87	752	12
Quercus ilex	ESP00053	Spain	Warm temperate and mesic	36.75	-5.36	1135	25
Quercus ilex	ESP00058	Spain	Warm temperate and mesic	37.09	-2.74	1211	25
Quercus ilex	ESP00061	Spain	Warm temperate and xeric	37.42	-4.3	664	25
Quercus ilex	ESP00140	Spain	Cool temperate and xeric	40.41	-2.56	904	25
Quercus ilex	ESP00152	Spain	Cool temperate and dry	40.63	-1.47	1354	25
Quercus ilex	ESP00155	Spain	Warm temperate and mesic	40.6	-3.65	642	25
Quercus ilex	ESP00221	Spain	Cool temperate and xeric	42.64	-1.26	830	25
Quercus ilex	ESP00290	Spain	Warm temperate and mesic	43.4	-4.53	20	25
Quercus ilex	ESP00300	Spain	Cool temperate and moist	41.33	1.05	975	25
Quercus ilex	ESP00348	Spain	Cool temperate and moist	42.16	0.11	820	25
Quercus ilex	ITA00043	Italy	Warm temperate and mesic	40.82	14.42	1033	25
Quercus ilex	ITA00105	Italy	Warm temperate and mesic	43.71	10.31	12	25
Quercus ilex	SVN00059	Slovenia	Cool temperate and moist	45.96	13.72	230	21
Quercus petraea	AUT00006	Austria	Cool temperate and dry	47.11	16.38	308	25
Quercus petraea	DEU00145	Germany	Cool temperate and dry	49.85	9.37	452	25
Quercus petraea	ESP00274	Spain	Warm temperate and mesic	43.17	-6.34	850	25
Quercus petraea	ESP00387	Spain	Cool temperate and moist	41.79	-1.78	941	25
Quercus petraea	FRA00052	France	Cold and mesic	42.9	0.43	1144	25
Quercus petraea	FRA00070	France	Warm temperate and mesic	46.6	0.18	146	17
Quercus petraea	GBR00015	United Kingdom	Not available	55.95	-2.51	150	25
Quercus petraea	GBR00016	United Kingdom	Not available	54.23	-3.03	30	25
Quercus petraea	ROU00452	Romania	Cool temperate and dry	45.2	28.28	393	25
Quercus petraea	SVN00010	Slovenia	Cool temperate and moist	45.48	15.26	298	25
Quercus petraea	SVN00032	Slovenia	Cool temperate and moist	46.66	16.39	190	25
Quercus petraea	TUR00024	Turkey	Cool temperate and xeric	40.6	30.86	739	25
Quercus petraea	TUR00111	Turkey	Warm temperate and mesic	41.93	34.78	265	12
Quercus petraea	TUR00114	Turkey	Cool temperate and moist	41.07	32.08	910	25
Quercus pubescens	BIH00040	Bosnia Herzegovina	Cool temperate and moist	43.44	17.39	599	25
Quercus pubescens	HUN00008	Hungary	Cool temperate and moist	47.61	19.42	262	25
Quercus pubescens	HUN00010	Hungary	Cool temperate and dry	47.32	17.77	454	25
Quercus pubescens	ROU00385	Romania	Cool temperate and xeric	44.91	28.8	5	25
Quercus pubescens	SVN00040	Slovenia	Warm temperate and mesic	45.59	13.73	58	25
Quercus robur	AUT00104	Austria	Cool temperate and dry	48.15	15.71	346	25
Quercus robur	AUT00272	Austria	Cold and mesic	47.31	11.6	690	25
Quercus robur	DEU00146	Germany	Cool temperate and moist	47.86	12.97	422	25
Quercus robur	ESP00242	Spain	Warm temperate and mesic	42.93	-2.88	590	25
Quercus robur	FIN00042	Finland	Cold and mesic	60.04	23.02	3	25
Quercus robur	GBR00016	United Kingdom	Not available	54.23	-3.03	30	25
Quercus robur	ITA00011	Italy	Warm temperate and mesic	43.74	10.73	100	26
Quercus robur	ITA00045	Italy	Warm temperate and mesic	45.21	9.06	62	26
Quercus robur	ITA00105	Italy	Warm temperate and mesic	43.71	10.31	12	24
Quercus robur	ITA00258	Italy	Warm temperate and xeric	40.17	16.7	15	26
Quercus robur	ROU00013	Romania	Cool temperate and dry	47.51	26.76	378	25
Quercus robur	ROU00137	Romania	Cool temperate and xeric	45.48	21.64	170	25
Quercus robur	ROU00181	Romania	Cool temperate and dry	47.05	27.22	240	25
Quercus robur	ROU00269	Romania	Cool temperate and moist	47.86	22.94	129	25
Quercus robur	SVN00009	Slovenia	Cool temperate and moist	46.5	16.52	173	25
Quercus robur	SVN00011	Slovenia	Cool temperate and moist	45.86	15.44	158	25
Quercus suber	ESP00046	Spain	Warm temperate and xeric	36.32	-5.48	182	25
Quercus suber	ESP00059	Spain	Warm temperate and xeric	37.21	-6.38	30	25
Quercus suber	ESP00080	Spain	Warm temperate and mesic	38.46	-4.34	851	25
Quercus suber	ESP00084	Spain	Warm temperate and xeric	38.43	-6.9	443	25
Quercus suber	ESP00096	Spain	Warm temperate and xeric	39.2	-7.11	333	25
Quercus suber	ESP00099	Spain	Warm temperate and mesic	39.42	-5.3	642	25
Quercus suber	ESP00163	Spain	Warm temperate and mesic	40.6	-6.41	827	25
Quercus suber	ESP00183	Spain	Cool temperate and xeric	41.18	-5.74	882	25
Quercus suber	ESP00218	Spain	Cool temperate and moist	42.47	-7.25	322	25
Quercus suber	ESP00270	Spain	Cool temperate and moist	43.14	-4.62	678	25
Quercus suber	ESP00288	Spain	Warm temperate and mesic	43.26	-6.83	308	25
Quercus suber	ESP00358	Spain	Warm temperate and mesic	42.37	2.79	219	25
Quercus suber	ESP00372	Spain	Warm temperate and mesic	42.24	3.26	93	15
Quercus suber	ESP00382	Spain	Warm temperate and mesic	41.86	2.57	379	25
Quercus suber	ESP00394	Spain	Cool temperate and xeric	41.5	-1.64	842	25
Quercus suber	ITA00268	Italy	Warm temperate and mesic	42.42	11.91	187	25
Taxus baccata	AUT00049	Austria	Cold and mesic	46.5	14.6	1056	24
Taxus baccata	AUT00130	Austria	Cool temperate and dry	48.1	14.83	298	25
Taxus baccata	AUT00185	Austria	Cool temperate and moist	47.8	13.04	433	25
Taxus baccata	AUT00274	Austria	Cold and mesic	47.79	13.22	772	25
Taxus baccata	DEU00009	Germany	Cool temperate and dry	50.71	11.26	381	25
Taxus baccata	DEU00147	Germany	Cold and mesic	47.86	11.05	634	25
Taxus baccata	ESP00078	Spain	Cool temperate and xeric	38.34	-2.55	1450	25
Taxus baccata	ESP00103	Spain	Warm temperate and mesic	39.56	-4.59	937	18
Taxus baccata	ESP00340	Spain	Extremely cold and mesic	42.67	0.12	1975	25
Taxus baccata	GBR00016	United Kingdom	Not available	54.23	-3.03	30	25
Taxus baccata	ITA00023	Italy	Warm temperate and mesic	41.81	15.99	762	25
Taxus baccata	ITA00269	Italy	Cool temperate and moist	40.42	9	1000	25
Taxus baccata	NLD00005	Netherlands	Cool temperate and moist	51.96	6.79	40	25
Taxus baccata	SVN00036	Slovenia	Cool temperate and moist	45.52	14.91	332	25
Taxus baccata	TUR00224	Turkey	Cool temperate and moist	41.78	27.65	737	25
Taxus baccata	TUR00283	Turkey	Cool temperate and dry	38.45	31.24	1444	20
Torminalis glaberrima	AUT00154	Austria	Cool temperate and dry	47.89	16.11	514	25
Torminalis glaberrima	BGR00003	Bulgaria	Cool temperate and moist	43.16	26.71	477	25
Torminalis glaberrima	BIH00043	Bosnia Herzegovina	Cool temperate and moist	44.18	18.1	754	25
Torminalis glaberrima	CZE00004	Czech Republic	Cool temperate and dry	49.94	14.18	356	25
Torminalis glaberrima	DEU00012	Germany	Cool temperate and dry	52.97	14.1	47	25
Torminalis glaberrima	DEU00024	Germany	Cool temperate and dry	50.96	11.53	306	25
Torminalis glaberrima	DEU00097	Germany	Cool temperate and moist	48.91	9.09	250	25
Torminalis glaberrima	DNK00059	Denmark	Cold and mesic	55.05	12.26	8	25
Torminalis glaberrima	SVN00017	Slovenia	Cool temperate and moist	45.67	14.93	496	25
Torminalis glaberrima	SVN00039	Slovenia	Warm temperate and mesic	45.59	13.73	58	21
