# Supplementary material for: The FORGENIUS Genomic Resources: New Genotyping Tools and Genomic Data for 23 Forest Tree Species and Their Genetic Conservation Units
Source: Mol Ecol Resour. 2026 Mar 3;26(3):e70115. doi: 10.1111/1755-0998.70115 (PMC12954563; doi:10.1111/1755-0998.70115)
Supplement: Supplementary file 3 — Table S2: Number of random and target probes included in the SPET panel for each species. [file MEN-26-e70115-s007.xlsx]

## Sheet: Foglio1
Table S2. Number of random and target probes included in the SPET panel for each species
Species	# random probes	# target probes
A. alba	6959	3040
B.pendula	4993	5007
C. sativa	9894	106
F. excelsior	5000	5000
F. sylvatica	6131	3869
M. sylvestris	4997	5003
P. abies	5872	4128
P. avium	7167	2833
P. halepensis	6319	3680
P. nigra	7058	2942
Q. ilex	3500	0
Q. robur	5999	4001
T. baccata	7663	2337
T. glaberrima	10000	0
