# Supplementary material for: The FORGENIUS Genomic Resources: New Genotyping Tools and Genomic Data for 23 Forest Tree Species and Their Genetic Conservation Units
Source: Mol Ecol Resour. 2026 Mar 3;26(3):e70115. doi: 10.1111/1755-0998.70115 (PMC12954563; doi:10.1111/1755-0998.70115)
Supplement: Supplementary file 4 — Table S3: SPET panels details. The table reports the coordinates, strand, and sequences of the probes included in the four SPET panels, along with the target species, target site, and target type (i.e., known target SNP or random site). [file MEN-26-e70115-s005.xlsx]

## Sheet: Foglio1
Table S3. SPET panels details. The table reports the coordinates, strand, and sequences of the probes included in the four SPET panels, along with the target species, target site, and target type (i.e., known target SNP or random site).
Species	SPET panel	Chromosome	Probe start	Probe end	Probe strand	Probe sequence	Target site	SNP type
A. alba	FORGENIUS-Aalb10K	aalba5_s00000025	190653	190693	+	ACTGAAGAAATAGTTGAGCTGAGGGAGTTGGAGAGGGAAC	190716	random
A. alba	FORGENIUS-Aalb10K	aalba5_s00000033	45127	45167	+	TCTTCCAAAAAACCCAATTCAGCACATGCTGACAAAACAG	45182	random
A. alba	FORGENIUS-Aalb10K	aalba5_s00000035	160986	161026	+	TTCATACACGCTGGCTTGGCTTTAGTTAAACCGGGAGAGG	161049	random
A. alba	FORGENIUS-Aalb10K	aalba5_s00000035	161585	161625	+	CGCCGCCTCCTCCTTAAGTTTCCCGAGGCGTGCGACCCTG	161646	random
A. alba	FORGENIUS-Aalb10K	aalba5_s00000063	169493	169533	+	CCAGGCAGGGCTCCTGGCGTCCGATCCTCGAAAAAGTGAG	169552	random
A. alba	FORGENIUS-Aalb10K	aalba5_s00000069	140221	140261	+	TTGCAAACAAAAAGGACTGCAGTTGTTGCATTAGGAAAAG	140268	random
A. alba	FORGENIUS-Aalb10K	aalba5_s00000077	56097	56137	+	AATAGGTAAGCCTGGAAAACAAGATTGGGTTTCAAAGGAG	56154	SNP
A. alba	FORGENIUS-Aalb10K	aalba5_s00000077	56553	56593	+	GCAAGAGAATGGGGAGTGGTAATAATAATATCCGTGTCTG	56618	SNP
A. alba	FORGENIUS-Aalb10K	aalba5_s00000077	56754	56794	+	GCTTCGTTTGGGTCTATCATGCTGCCAACGTTTTCATTCC	56799	SNP
A. alba	FORGENIUS-Aalb10K	aalba5_s00000080	27629	27669	+	GAATGAATAACAATTGCTTCCACATGCACAATGCTACAAG	27683	random
A. alba	FORGENIUS-Aalb10K	aalba5_s00000080	34433	34473	+	CATCTTGAGCTGTGCATGCGGCATTGCCCTCCCCAAATAG	34476	random
A. alba	FORGENIUS-Aalb10K	aalba5_s00000084	126675	126715	+	TTTGTTATCGAAAGACGTGATCAGAGGGTACGCAAGGAAC	126739	random
A. alba	FORGENIUS-Aalb10K	aalba5_s00000103	18846	18886	+	CTGACGACAACTCTCGGGCTCAAAATTTCCCCATATTTAC	18891	random
A. alba	FORGENIUS-Aalb10K	aalba5_s00000128	178915	178955	+	GGACAAAGTTACCCCATTATAGTGAGGAGGAGAGAACTTG	178979	random
A. alba	FORGENIUS-Aalb10K	aalba5_s00000177	173885	173925	+	CCTTCAGTGCCTGGAATTAGTGGATCGCCGGGTTATGGAC	173928	random
A. alba	FORGENIUS-Aalb10K	aalba5_s00000180	163991	164031	+	CTCATATTCCAAAACGCAACTTCAATATTTAGCACTTGTA	164054	random
A. alba	FORGENIUS-Aalb10K	aalba5_s00000190	143083	143123	+	AAAAGGGATTCCTTTCCTCTTTCTTGCAGTTCTGTAATTC	143148	random
A. alba	FORGENIUS-Aalb10K	aalba5_s00000198	114220	114260	+	GTGATGGTGACATGTCCTGTTGGCATCATCTAGGTAATAA	114267	random
A. alba	FORGENIUS-Aalb10K	aalba5_s00000200	55143	55183	+	ATGATATAAAATCTTTGTGATATGTGATGAATTAAGTTTG	55202	random
A. alba	FORGENIUS-Aalb10K	aalba5_s00000210	95657	95697	+	CACCATTATTTTACAAGAATTATAATTTCAGTGTAATAAC	95706	random
A. alba	FORGENIUS-Aalb10K	aalba5_s00000231	115790	115830	+	AAGCTCTGTCACCGACATAGCTCGATAATTTACAGGAAAG	115833	SNP
A. alba	FORGENIUS-Aalb10K	aalba5_s00000234	150472	150512	+	TGAGGTTTGGCGCAGGATTTAGAATGATTCAGTAACATAG	150514	random
A. alba	FORGENIUS-Aalb10K	aalba5_s00000236	30156	30196	+	CCAGCTAACACTGCTCTAAAATTGGGATCACCCTGCTAAG	30216	random
A. alba	FORGENIUS-Aalb10K	aalba5_s00000236	142497	142537	+	TTGGAGACCTCAGCCAAGTCTCCTCTGCATAGTTCAAAAG	142542	random
A. alba	FORGENIUS-Aalb10K	aalba5_s00000239	2607	2647	+	ATGGCCTGCAAGCAACGACGTGGGGTGCCCGCCCTTCAAC	2664	random
A. alba	FORGENIUS-Aalb10K	aalba5_s00000263	35859	35899	+	ACTGTTTTGTTTGTGAACATACCAAATTGTCCAAATATGC	35922	random
A. alba	FORGENIUS-Aalb10K	aalba5_s00000266	164026	164066	+	CCAGGATCTTGTACAGAACGCCAGGGATCAACCTTCCTTG	164092	random
A. alba	FORGENIUS-Aalb10K	aalba5_s00000273	160098	160138	+	AATGCATCGAATTGAATGGTCATGGAAATCAACTATCAAC	160144	random
A. alba	FORGENIUS-Aalb10K	aalba5_s00000273	161296	161336	+	CTCTGAATCCCCAGCAACAGCAATCCATGAGCCATTGAAG	161340	random
A. alba	FORGENIUS-Aalb10K	aalba5_s00000280	54337	54377	+	ATTGACATCTAGATCAGATTATGGATCATTGGCTTGTTTG	54387	random
A. alba	FORGENIUS-Aalb10K	aalba5_s00000309	18068	18108	+	GGGTTTCAGTATCTTTATCTCAGTCCAGAAGACTATAAGC	18123	SNP
A. alba	FORGENIUS-Aalb10K	aalba5_s00000309	18298	18338	+	GGTTGGTATTGGGGCATACCTTGCAAGGTTAGGAATGCGC	18353	SNP
A. alba	FORGENIUS-Aalb10K	aalba5_s00000309	18969	19009	+	GTCAAAGGGATCTTTTTGAAGGAATTCTTCAGGCTGGATC	19028	SNP
A. alba	FORGENIUS-Aalb10K	aalba5_s00000319	37640	37680	+	TATGATATTGCAAATAATGCTTGGTGTTGTCATAGAGTAG	37689	random
A. alba	FORGENIUS-Aalb10K	aalba5_s00000319	39312	39352	+	TGTATGTGTACGTTTTATGAGTTACTCAAAAATATTGTTC	39367	random
A. alba	FORGENIUS-Aalb10K	aalba5_s00000324	44113	44153	+	AGGGAGAAGAGATGGAATCGGAGCAGTTTTTGATGGAGAG	44165	random
A. alba	FORGENIUS-Aalb10K	aalba5_s00000339	55447	55487	+	CTGGGCATCAACAAGTTCCATTCCGGCAAGATCAGCAAGG	55502	random
A. alba	FORGENIUS-Aalb10K	aalba5_s00000343	159064	159104	+	GACCTGATGATCACGGCCTCCTATTAATACATCCATACTT	159124	random
A. alba	FORGENIUS-Aalb10K	aalba5_s00000343	163471	163511	+	CAGTCCTGACTGTAGGATTACCTTGTATGTGCATCAAATC	163521	random
A. alba	FORGENIUS-Aalb10K	aalba5_s00000375	105816	105856	+	GCTTTCTCTTCAAGGCCAAACTGGAGATGCTGATTTCTTC	105862	random
A. alba	FORGENIUS-Aalb10K	aalba5_s00000409	161495	161535	+	TTCAAAATGGCAAGATAACTCGAGCATTTGTTCCTCAATG	161559	random
A. alba	FORGENIUS-Aalb10K	aalba5_s00000415	18873	18913	+	AGCAGCACTGCAATATAGAGGCGTAGGTTGAGACTTCTGC	18924	random
A. alba	FORGENIUS-Aalb10K	aalba5_s00000419	100067	100107	+	ATATGCTACAATCCATGGAACGCAGTGTGACAAAATAATG	100116	random
A. alba	FORGENIUS-Aalb10K	aalba5_s00000419	100711	100751	+	CATCGGACGTGAGCACCAAATATACGGCATTGTCATTCTC	100754	random
A. alba	FORGENIUS-Aalb10K	aalba5_s00000429	31187	31227	+	GGAGCAAAGGCCGTTCACGCGCTGAGCTCTCCCAATCCTG	31234	random
A. alba	FORGENIUS-Aalb10K	aalba5_s00000447	94067	94107	+	AGTAGATGTTGGAGAAAGGCAGTTTCAATATATGATGTAG	94113	random
A. alba	FORGENIUS-Aalb10K	aalba5_s00000449	116183	116223	+	TCCCAATCTTTTCTAAAACATATGCGCAATCAGTGTGGTG	116248	random
A. alba	FORGENIUS-Aalb10K	aalba5_s00000449	152979	153019	+	CCCAAAGCTTTTCTAACCTGGAATCTCTAACCAAATTAAG	153026	random
A. alba	FORGENIUS-Aalb10K	aalba5_s00000450	156805	156845	+	TTGGTTATTTGTTCATGCCTGTGCTGCTACTACACCATTC	156869	random
A. alba	FORGENIUS-Aalb10K	aalba5_s00000474	4875	4915	+	GCAAGAACCCATCACAAGTACACAGATATATGCAGCACAG	4930	SNP
A. alba	FORGENIUS-Aalb10K	aalba5_s00000481	10510	10550	+	CAATGCCATTGTGAGCGCCTTGCTGCTGAGCCTTAAGGAC	10571	random
A. alba	FORGENIUS-Aalb10K	aalba5_s00000512	153589	153629	+	ACCGCCAAGCAGTGTAGTGTTGGATTGGCTGTGAGCATGG	153653	SNP
A. alba	FORGENIUS-Aalb10K	aalba5_s00000518	151711	151751	+	AGTTTAATAACTGCTAGTAAATACCACCTTTCTGGAATTA	151757	random
A. alba	FORGENIUS-Aalb10K	aalba5_s00000525	132192	132232	+	ACCATTACAATCGATTTCAAGCCGACCCTCTTCGGGATTG	132255	random
A. alba	FORGENIUS-Aalb10K	aalba5_s00000535	132609	132649	+	TAGGGTTCAGAAATTGTTAGTGAATGTACAGAAGTGTTTG	132673	random
A. alba	FORGENIUS-Aalb10K	aalba5_s00000548	120532	120572	+	CTTGAATTTAATAGAACGATGTGATCATGCCATCTACTTG	120585	random
A. alba	FORGENIUS-Aalb10K	aalba5_s00000580	55958	55998	+	TTGTCTAGAACCCACAATCCCTTGGCTTCTAAGGTTCCTC	56021	SNP
A. alba	FORGENIUS-Aalb10K	aalba5_s00000580	56595	56635	+	GAATCTGAGATGTTCGTATACCCTTGACACACAATGAATC	56660	SNP
A. alba	FORGENIUS-Aalb10K	aalba5_s00000580	56797	56837	+	AGTTGGAAGGCTTCCACTCCCTATTTTGATTGCAGAATTG	56842	SNP
A. alba	FORGENIUS-Aalb10K	aalba5_s00000580	56994	57034	+	TAAAGCAAAAATCAACTGAGTTCAGGTTGTTGGTACTGTG	57047	SNP
A. alba	FORGENIUS-Aalb10K	aalba5_s00000583	74900	74940	+	TCTCCAAATCTGGCTTCGCTGGAAACGAAACACGATCTGC	74966	random
A. alba	FORGENIUS-Aalb10K	aalba5_s00000595	101189	101229	+	TACCCACGGTTTTCCAAGAGTGCTAATAGGAAGCATCTAC	101231	random
A. alba	FORGENIUS-Aalb10K	aalba5_s00000611	74833	74873	+	TGCAGTTCCATACAGCTCCGTTATGGCACAGCATAGAAGG	74879	random
A. alba	FORGENIUS-Aalb10K	aalba5_s00000611	104990	105030	+	CTGGCGATCTCTAGAGCTGCGAAGCTTCCTAAGCCCAAAC	105051	random
A. alba	FORGENIUS-Aalb10K	aalba5_s00000613	51063	51103	+	ATTTTTTATGCATGAATTGACTGTAATTACTAAACTTTTT	51108	random
A. alba	FORGENIUS-Aalb10K	aalba5_s00000620	16833	16873	+	CCATGACCACCAACTACATAAACAAGCCCATTGACCTCTG	16899	random
A. alba	FORGENIUS-Aalb10K	aalba5_s00000658	96424	96464	+	TCAGGTAGTTGCTATTTATTTCTGCCGCTTTTAAACTGTG	96479	random
A. alba	FORGENIUS-Aalb10K	aalba5_s00000663	25518	25558	+	TCTTAAAATAATCGGGCAGGTCTCAAAAGTAAAGATATAG	25573	random
A. alba	FORGENIUS-Aalb10K	aalba5_s00000694	120013	120053	+	TACTGTTTTTATAGGAAACTCCAGTTAAACAGTCAGACAC	120065	random
A. alba	FORGENIUS-Aalb10K	aalba5_s00000696	4850	4890	+	TACCTGCTAATTGATTTCCATTCATCAGAACTATTTGGAG	4902	random
A. alba	FORGENIUS-Aalb10K	aalba5_s00000725	8722	8762	+	CGTCGGAGCCGAAAACTGGTGTGGAAATGGTTATTTAGTG	8765	random
A. alba	FORGENIUS-Aalb10K	aalba5_s00000769	77790	77830	+	TTGACAGGAATAGTTTCAAGCTTTCATAAATAATGCACAC	77832	random
A. alba	FORGENIUS-Aalb10K	aalba5_s00000795	5738	5778	+	AACGTCGTATGGAGTATACCCCATTCAATATACATTTTAG	5791	random
A. alba	FORGENIUS-Aalb10K	aalba5_s00000822	141827	141867	+	TATTGCTATGGTGCACTGCAGTTGTAGTAAGAAATAAAGC	141869	random
A. alba	FORGENIUS-Aalb10K	aalba5_s00000888	119558	119598	+	TTCTTTGGAACCCGAGGAGGCTACTAGAATCTCATCTAAG	119609	random
A. alba	FORGENIUS-Aalb10K	aalba5_s00000894	128604	128644	+	CCCTAAACCTCCGGCATCACTAACGGTTTCGAATTGATTG	128670	random
A. alba	FORGENIUS-Aalb10K	aalba5_s00000902	136025	136065	+	ATCGTTACCAGAGAATTCAGAAGGGCGTGTAATTGGTATC	136068	random
A. alba	FORGENIUS-Aalb10K	aalba5_s00000939	62057	62097	+	TGCAAAGCAGATTGGATTGCCCAAAGAGTATAGCAGGTAG	62117	SNP
A. alba	FORGENIUS-Aalb10K	aalba5_s00000945	14874	14914	+	CTCTGAAAGCATAGAATTTGGCGTCCTGGATGTCTCTGTT	14936	random
A. alba	FORGENIUS-Aalb10K	aalba5_s00000945	15927	15967	+	TTTTGCATGGCAGTGCTATATCCCATCCCCTAAGCCACAG	15993	random
A. alba	FORGENIUS-Aalb10K	aalba5_s00000947	61513	61553	+	CTCATCTCTACAACAACAGGCCTAGGAAAGTGAGGCTTTG	61577	random
A. alba	FORGENIUS-Aalb10K	aalba5_s00000948	136653	136693	+	TTGTAGCCTGGCAAATTACCAGCTTCCTATTTCCAATTAC	136714	random
A. alba	FORGENIUS-Aalb10K	aalba5_s00000949	24051	24091	+	TAGACATGCCTTTCCAACTAATGAGCAAAGGTTTTAGTAG	24099	random
A. alba	FORGENIUS-Aalb10K	aalba5_s00000973	50317	50357	+	GTTAACGGCATCTAGCTGTCCATGGAGAGGCAGAAAGAGG	50374	random
A. alba	FORGENIUS-Aalb10K	aalba5_s00000999	6477	6517	+	GCCGGAGACGGATCCCGTCATCCAGAAACAGATCCCGATT	6525	random
A. alba	FORGENIUS-Aalb10K	aalba5_s00001007	130659	130699	+	GCGGGCTGTTGGTCCACAAAGAACCCGCAGCCTCCTCCTC	130713	random
A. alba	FORGENIUS-Aalb10K	aalba5_s00001020	60387	60427	+	TTATCGAAACTAACAATATATGCCTGGATGGATGTGGAAC	60453	random
A. alba	FORGENIUS-Aalb10K	aalba5_s00001020	62682	62722	+	ATAGTACTCTGTGACAAGTATCAAAAACCCAGGTACAAAC	62737	random
A. alba	FORGENIUS-Aalb10K	aalba5_s00001074	128071	128111	+	TTGACGAGGATATTCATAGGCTCTTTGTAGAAACTAATGC	128115	random
A. alba	FORGENIUS-Aalb10K	aalba5_s00001077	29621	29661	+	CATGAACCTCTCCGTATTCTCTACTCTTCCTCCGCCTCAG	29680	random
A. alba	FORGENIUS-Aalb10K	aalba5_s00001079	13012	13052	+	TTGGTTCTAGAAGCTCAAGAACCCTCTATCTCACATAGTG	13073	random
A. alba	FORGENIUS-Aalb10K	aalba5_s00001079	14288	14328	+	AAGTGTCATCTTATAACGTCTCAAATGAATTGACGAACTG	14350	random
A. alba	FORGENIUS-Aalb10K	aalba5_s00001079	16759	16799	+	ACTTACCTCAATATACTAGTTAACTGTGTCTAGACTCTAG	16820	random
A. alba	FORGENIUS-Aalb10K	aalba5_s00001079	24476	24516	+	TGCACCCTCCAAGCAACACTTTGACCCTTAATTCCTCCTC	24522	random
A. alba	FORGENIUS-Aalb10K	aalba5_s00001091	73175	73215	+	CTCCGGGCAGATGTAAACCCGTTTCCGGATCTCCTTGCTC	73218	random
A. alba	FORGENIUS-Aalb10K	aalba5_s00001101	86089	86129	+	TATAAATTAAAATGCTCAAAAATGCCCAGCTATATCATTG	86155	SNP
A. alba	FORGENIUS-Aalb10K	aalba5_s00001101	92627	92667	+	AAGGGAACAAGAACAGAAATGCAAACGACACAAGAAACAG	92681	random
A. alba	FORGENIUS-Aalb10K	aalba5_s00001114	32767	32807	+	TTCTTTTTCCCATTCCAGGTAAACCTAAATTCAAGATACG	32817	random
A. alba	FORGENIUS-Aalb10K	aalba5_s00001190	74736	74776	+	GTCCATGATGAGATTGTGAGGAGTGGGTTTGGATCTGATG	74779	random
A. alba	FORGENIUS-Aalb10K	aalba5_s00001203	44076	44116	+	CGTCACTGAGTACCAACAGGTGCTTATAAAAGATTTGTGC	44133	random
A. alba	FORGENIUS-Aalb10K	aalba5_s00001203	45201	45241	+	ACATCAGCCTTAAATGTCAGGCGCATACAAGATAAATTGC	45260	random
A. alba	FORGENIUS-Aalb10K	aalba5_s00001215	2890	2930	+	GGGCCCCCAGCAGCAATGTATGAGGCTGTTACCAGAAGAC	2954	random
A. alba	FORGENIUS-Aalb10K	aalba5_s00001217	85718	85758	+	GGTCAGGTGACGGCAAAACCAGGTTGTCTATGGACTTTTG	85764	random
A. alba	FORGENIUS-Aalb10K	aalba5_s00001231	19216	19256	+	TTCCCTTGCAGGACAGATAAATAATGTACCGGTTGAAAAG	19258	random
A. alba	FORGENIUS-Aalb10K	aalba5_s00001248	19481	19521	+	CTTGCTGAACTTATGCATGAATCAAACCAAGAAGTTCCAG	19538	random
A. alba	FORGENIUS-Aalb10K	aalba5_s00001259	36871	36911	+	ATGGCTATCTCTACTCCTATTTGTTTTGTGATGGATTTTG	36932	random
A. alba	FORGENIUS-Aalb10K	aalba5_s00001266	28275	28315	+	GTTGAACATTGTATCTCGTTAGAGTACCTTGGTTACATAG	28332	random
A. alba	FORGENIUS-Aalb10K	aalba5_s00001266	120646	120686	+	GAAAAAGGGGTTTTAGCAGATAAAACCCGATAAGTTTATC	120705	random
A. alba	FORGENIUS-Aalb10K	aalba5_s00001283	84772	84812	+	TCCCTCACTATCAGCTTCTCACTGGTGCCTCTGCTCAATC	84826	random
A. alba	FORGENIUS-Aalb10K	aalba5_s00001302	91108	91148	+	CCACGGCCCTTGTACGCCTTTTTGAGGGCTTTGATCTCTG	91150	random
A. alba	FORGENIUS-Aalb10K	aalba5_s00001303	14417	14457	+	TTCGATCTCAATCACAAAAGCTCCGGAAGAAAACCATGAC	14480	random
A. alba	FORGENIUS-Aalb10K	aalba5_s00001326	25933	25973	+	CCGATGCTTACTCTTACTTTAGAGAAAACGAAGGGATTTC	25997	SNP
A. alba	FORGENIUS-Aalb10K	aalba5_s00001356	50316	50356	+	AGCATGTTGTGCTTTGTGTCGCTACTCTCCTTTTAGTGTC	50360	random
A. alba	FORGENIUS-Aalb10K	aalba5_s00001397	104006	104046	+	TTGTAGAGTATTAATTTGGTCTTCTGTAATCCCCCAAAAT	104072	random
A. alba	FORGENIUS-Aalb10K	aalba5_s00001401	123601	123641	+	ATGCATCTCTACATTTCATTCGTCGCCACCATACTTCAAC	123651	random
A. alba	FORGENIUS-Aalb10K	aalba5_s00001422	105649	105689	+	GCAATGGTGGTAAAGTATAGCCCTGAGGGTGAAGTTCTCG	105708	random
A. alba	FORGENIUS-Aalb10K	aalba5_s00001427	52112	52152	+	CCATAGGCCTTCAGAAGCCTGGCCTCGTCCGGCATGTACT	52154	random
A. alba	FORGENIUS-Aalb10K	aalba5_s00001445	34457	34497	+	GAATAATAATGATGGGCATTCACTGGAATTAGGATTTTAG	34516	random
A. alba	FORGENIUS-Aalb10K	aalba5_s00001458	73876	73916	+	AGATTTAGCCCATATCACATCAACGGCTCTACCAGAAATC	73940	random
A. alba	FORGENIUS-Aalb10K	aalba5_s00001475	125695	125735	+	GCTGTTGCCATGCGTACATCTTCACGCGTCTGTGTAGGAG	125745	random
A. alba	FORGENIUS-Aalb10K	aalba5_s00001475	127306	127346	+	TTTGAATGGAAAGGACATAGGGAGAGTTGGAACATCAAAG	127364	SNP
A. alba	FORGENIUS-Aalb10K	aalba5_s00001518	15506	15546	+	GCGAGAATTTCGGTTCTTTCTGGTCCTCCTCCGTTTGTTG	15571	random
A. alba	FORGENIUS-Aalb10K	aalba5_s00001529	84211	84251	+	CCGCTGACAACCGCCGAGGGTGCCATGGTGTCCGTCATTC	84261	random
A. alba	FORGENIUS-Aalb10K	aalba5_s00001533	33425	33465	+	CCTGTCATGAAAAGGGCGTTTAGCTCAGTAATATTGTATG	33486	random
A. alba	FORGENIUS-Aalb10K	aalba5_s00001535	129407	129447	+	TTGAAGGTATCAAAGTTACGAAGGGCATTTGCTATGTATG	129468	random
A. alba	FORGENIUS-Aalb10K	aalba5_s00001567	88761	88801	+	TTTCCAGAAATTGCTGGACTTGTTTTTGTTAAGCGAACAG	88812	random
A. alba	FORGENIUS-Aalb10K	aalba5_s00001617	99719	99759	+	TTGGGTTTGGTGGTCAAGATTTAAGGAAGCAACACAACAC	99765	random
A. alba	FORGENIUS-Aalb10K	aalba5_s00001629	91291	91331	+	TTGGCCAAGATTCATAACAACACACTCCTCCTTCATTTGT	91356	random
A. alba	FORGENIUS-Aalb10K	aalba5_s00001634	126415	126455	+	ATTGGCTCCAGCTCCTGGTTCTCCAGTAGAGGTTTTTCTG	126458	random
A. alba	FORGENIUS-Aalb10K	aalba5_s00001649	96668	96708	+	CCAATTGTGCAGGCTTGGTAGCAGTTAGAATTGATTCCTC	96710	SNP
A. alba	FORGENIUS-Aalb10K	aalba5_s00001649	100432	100472	+	GGAAGTTTGGGTTAAGCATATCTTATTTGAAACGGCTCAC	100480	SNP
A. alba	FORGENIUS-Aalb10K	aalba5_s00001658	28939	28979	+	TGATGGCTAATTACATTCAAGAGACTCACAAGATGAACTG	28985	random
A. alba	FORGENIUS-Aalb10K	aalba5_s00001672	20398	20438	+	TCTCAAGGTCACAGAAAAAGAGAGAAATGAATTGCTAAAG	20447	SNP
A. alba	FORGENIUS-Aalb10K	aalba5_s00001672	22085	22125	+	CGAGACAGTGCTAATGGTGATAACTCAGTGTTAGGAACTC	22151	SNP
A. alba	FORGENIUS-Aalb10K	aalba5_s00001672	67335	67375	+	TTGATGAAGATGAAAACAACGATGGAGACGATCATAAAAC	67388	SNP
A. alba	FORGENIUS-Aalb10K	aalba5_s00001677	48352	48392	+	GGAAAAAACAGTGAAGCAGGAGTTCTGGTTCACATCCACT	48413	random
A. alba	FORGENIUS-Aalb10K	aalba5_s00001735	103437	103477	+	AACCAATATCGCCTTTAACGGCCCGGAAACAGAGGAAGAC	103486	random
A. alba	FORGENIUS-Aalb10K	aalba5_s00001738	6952	6992	+	AACTGCTTGAACCCTGGTATAACACTCCGCGTTAAATTCC	7014	random
A. alba	FORGENIUS-Aalb10K	aalba5_s00001762	124107	124147	+	TTGTGTTTCTCAGTGGGGAACTGAATTTCTGGACCATATC	124161	random
A. alba	FORGENIUS-Aalb10K	aalba5_s00001776	14720	14760	+	AGAAGTACAGAGCATATACAGCATCGGTTGTGCTTTAAGA	14782	random
A. alba	FORGENIUS-Aalb10K	aalba5_s00001776	124063	124103	+	TGATGCTGTGGTGTAATTATCACCCAGTCCATCAATCTTG	124116	random
A. alba	FORGENIUS-Aalb10K	aalba5_s00001778	30414	30454	+	GAGCTCTCTCAAGGATTATTATGCCTATGAAATGTGCAAG	30467	random
A. alba	FORGENIUS-Aalb10K	aalba5_s00001791	89408	89448	+	TCTGATAGGCTGAGAGTAAGACAAATGAGGCCTCGGGTTA	89450	SNP
A. alba	FORGENIUS-Aalb10K	aalba5_s00001797	102683	102723	+	TATCATTAGTTTTCATACCGTTAGTCCAAGTTTGATTTTC	102743	random
A. alba	FORGENIUS-Aalb10K	aalba5_s00001811	121459	121499	+	TGTCATATTAAAAGCTCTAAAAGACCCTATAGACTTCATC	121503	random
A. alba	FORGENIUS-Aalb10K	aalba5_s00001812	6338	6378	+	TTCTGCAGATTTCGTCCCAGTTTTTGTAGTTTCTCTTGAC	6402	random
A. alba	FORGENIUS-Aalb10K	aalba5_s00001826	106056	106096	+	TGGGCATTACGAAGAAGCACTTGCGTTATTTAGTCAGATG	106104	random
A. alba	FORGENIUS-Aalb10K	aalba5_s00001826	107506	107546	+	ATGAGAAAAACGATGAAGGACAGAGGTCTAAGAAAAATAC	107552	random
A. alba	FORGENIUS-Aalb10K	aalba5_s00001828	109272	109312	+	TGTTTCTAACGGTGTACATCAAGCAGAGGCAAACGACTTC	109337	SNP
A. alba	FORGENIUS-Aalb10K	aalba5_s00001828	109922	109962	+	GCTCCAAGGAGGTAGATTCTGCTGTCCTGGGAAAATACAG	109987	SNP
A. alba	FORGENIUS-Aalb10K	aalba5_s00001828	111646	111686	+	CGACCGTTCTGAGATTGACAATGCAGCTGTTGTTCATTAC	111701	SNP
A. alba	FORGENIUS-Aalb10K	aalba5_s00001828	111910	111950	+	ATTTGATTATGGAGTTTCACATCAAGTTTCTAGTTTATGG	111965	SNP
A. alba	FORGENIUS-Aalb10K	aalba5_s00001831	122628	122668	+	TGCCAATCAGGTGATGAGGTGAGAATGAATCTACTGGTTG	122682	SNP
A. alba	FORGENIUS-Aalb10K	aalba5_s00001839	81227	81267	+	TTTTTTTGTTCAAACCAGACATCTGATTTTTCTTGAGAAC	81286	SNP
A. alba	FORGENIUS-Aalb10K	aalba5_s00001839	81442	81482	+	TACTAACAAGTCAAACATATAATCTAGATGAATCTCCAAA	81491	SNP
A. alba	FORGENIUS-Aalb10K	aalba5_s00001842	75901	75941	+	TTCACTCTCACAGCATGTCTCAGCTGATGCCTGAACTTTG	75957	random
A. alba	FORGENIUS-Aalb10K	aalba5_s00001846	121076	121116	+	GCTGCATCTACCTGGCAATTCCGTCTTGGTAAAAGAGTTG	121123	random
A. alba	FORGENIUS-Aalb10K	aalba5_s00001850	16118	16158	+	TAATCCTACTTGAGAAACTCCCTAAAGGTCTTTCATGGTC	16176	random
A. alba	FORGENIUS-Aalb10K	aalba5_s00001893	108751	108791	+	AGGGAACCTTCAACAGACACGGAAGGATTAGAATCAGAAG	108812	random
A. alba	FORGENIUS-Aalb10K	aalba5_s00001903	95810	95850	+	TGAAAATCTTCTTTGGTGTTGCCGTCTTGGCTAGATAGTA	95853	random
A. alba	FORGENIUS-Aalb10K	aalba5_s00001905	43270	43310	+	GAGGCATATGTTGGCAAGAAGGGGACTCAATACTCCACAG	43326	random
A. alba	FORGENIUS-Aalb10K	aalba5_s00001907	103000	103040	+	AATCGCTGGCGATTATTCCATCCCTGTACCTTCCGCCAAA	103042	random
A. alba	FORGENIUS-Aalb10K	aalba5_s00001907	116951	116991	+	GCCATGATTGGTGGCTGTGCCCGCGATGCATGTGTTTGAG	117011	random
A. alba	FORGENIUS-Aalb10K	aalba5_s00001907	117665	117705	+	GGGGTAACCCATTTCAAAAGATGGACGAGCGACGGTTATC	117709	random
A. alba	FORGENIUS-Aalb10K	aalba5_s00001911	6254	6294	+	TTAAGATTGCAATATTCACCTATAACATCAGTATCAGACG	6320	random
A. alba	FORGENIUS-Aalb10K	aalba5_s00001914	53735	53775	+	CTGCGATATGAAGTACAGTGAATACACGCCCTGTGAGGAC	53777	random
A. alba	FORGENIUS-Aalb10K	aalba5_s00001948	97198	97238	+	GGACTGTGTATTGATTGTGCCTTTTGTGCCTTCGTAGGAG	97246	random
A. alba	FORGENIUS-Aalb10K	aalba5_s00002013	26111	26151	+	TCAGATAGGGTTCAGGGTTTTTACTCCTTTCCATTTGTAG	26174	SNP
A. alba	FORGENIUS-Aalb10K	aalba5_s00002013	26733	26773	+	TCGACGAGGGAGAGGTCGAGATCCCCGAAGAATGATGGAG	26797	SNP
A. alba	FORGENIUS-Aalb10K	aalba5_s00002013	26951	26991	+	GGGGTTTTGAGACATTTTCCACTTTTTTGAAGACTTTGAG	27012	SNP
A. alba	FORGENIUS-Aalb10K	aalba5_s00002015	5664	5704	+	CCGGAACTATCGTCGCGGAACCCTTCCTCTTCTGCGATAG	5721	random
A. alba	FORGENIUS-Aalb10K	aalba5_s00002034	3094	3134	+	GAGCGCTACTACAACGACCGATGGAAGGTTGCTGCTTATC	3156	random
A. alba	FORGENIUS-Aalb10K	aalba5_s00002036	121209	121249	+	GGGAGGTTCATGATTATATTGCTAGAAGTGGGTTTGAATG	121269	random
A. alba	FORGENIUS-Aalb10K	aalba5_s00002056	97251	97291	+	ATTGCAGGAATTGAACGGCATATTTGGCATAATTGTGGTG	97300	random
A. alba	FORGENIUS-Aalb10K	aalba5_s00002056	103045	103085	+	ACGGCCAAGGAAGGGCGGCCAGAGTGCATTCGAAGATTAT	103100	random
A. alba	FORGENIUS-Aalb10K	aalba5_s00002063	112817	112857	+	GTGCGCCCACCTCTCCTCCTCCGCAGCCGAAAGGTCATGG	112868	random
A. alba	FORGENIUS-Aalb10K	aalba5_s00002078	66276	66316	+	TCAGGGCAGTTCATTCAGATACAGTATATTCATATGATTA	66337	random
A. alba	FORGENIUS-Aalb10K	aalba5_s00002080	45805	45845	+	TCTCAAACCAATGTGTTCAGAGATGCAATTATCTGTTGAC	45865	SNP
A. alba	FORGENIUS-Aalb10K	aalba5_s00002080	45961	46001	+	TCATTGACAATTCCTCTTAGTATCAGTGTCCTATGCATTC	46003	SNP
A. alba	FORGENIUS-Aalb10K	aalba5_s00002080	49555	49595	+	TTGCCTTGTACTGGTGACCACAAGCTCAGAAGAATCAAGG	49607	SNP
A. alba	FORGENIUS-Aalb10K	aalba5_s00002081	87521	87561	+	AAAGCAGACAGTTTCATGCTTATATTGCCAAAGCTGGATT	87577	random
A. alba	FORGENIUS-Aalb10K	aalba5_s00002091	9968	10008	+	TTTTGAAAAAACTGACTTTCTTGAGCCTGGAGCATATTTC	10023	random
A. alba	FORGENIUS-Aalb10K	aalba5_s00002101	90102	90142	+	AGTGGGATTTATGGTCCACGCCTAATTAAGCAACCAGTTC	90149	random
A. alba	FORGENIUS-Aalb10K	aalba5_s00002107	11040	11080	+	GTGTGCAGTACTATTTTGATACACTTTTTCCTCGCATACC	11104	SNP
A. alba	FORGENIUS-Aalb10K	aalba5_s00002107	11367	11407	+	GGGATAGAGACCAGGATAGGGAAGCCAGAAACAGAGACAG	11432	SNP
A. alba	FORGENIUS-Aalb10K	aalba5_s00002107	11805	11845	+	GATCACGTGATAGGGATTCTTGGAGGAGTAGAAGTCGTAG	11855	SNP
A. alba	FORGENIUS-Aalb10K	aalba5_s00002119	102442	102482	+	TATAGATACATGGTAAAGAAGAACATAGTCTAGGAGTTCG	102487	random
A. alba	FORGENIUS-Aalb10K	aalba5_s00002126	100905	100945	+	CAGGCGTCTCGCTAGAAGAGGGGGCGTCAAACGCATCAGC	100964	random
A. alba	FORGENIUS-Aalb10K	aalba5_s00002164	100196	100236	+	AACGGCTTTCCCCTTTAGGGAAACCACACAGCGCGAATCC	100255	random
A. alba	FORGENIUS-Aalb10K	aalba5_s00002175	7393	7433	+	AAAAAGATGTGGTGGGCTAAGCTTCTTTATCTATTTTATC	7439	random
A. alba	FORGENIUS-Aalb10K	aalba5_s00002179	41571	41611	+	TTCATGATCCAGACATTGCTAAATTGATTGTTGAATTAGA	41633	random
A. alba	FORGENIUS-Aalb10K	aalba5_s00002188	19251	19291	+	TATCAATGCAAATCGAACGATTGTTTTATCTGGTTTTCTG	19312	random
A. alba	FORGENIUS-Aalb10K	aalba5_s00002223	113860	113900	+	CCTAGCAATATACATAATAAAGTCTAGATTTCCCCTGTTG	113902	random
A. alba	FORGENIUS-Aalb10K	aalba5_s00002247	61638	61678	+	TTTCTTTTCCCTCCCCGTGCAAGAAAAAACGAAAGTGAGG	61697	random
A. alba	FORGENIUS-Aalb10K	aalba5_s00002255	91281	91321	+	GAAACTATCTTTCAGAAGAAGGAAGACCCAATCGCTATAA	91337	random
A. alba	FORGENIUS-Aalb10K	aalba5_s00002269	74755	74795	+	CTGATCAAATTTCATCTCTCAGAGGCCATGCAGTGAAAAG	74813	random
A. alba	FORGENIUS-Aalb10K	aalba5_s00002312	88214	88254	+	TTATACTTTTGCTAAGCTTGATATTAATAGATCTTGTTGC	88268	random
A. alba	FORGENIUS-Aalb10K	aalba5_s00002320	11420	11460	+	CGCCGAAGAGGAAATGGTGGTCATGGAGTGGTTGAAAATG	11464	random
A. alba	FORGENIUS-Aalb10K	aalba5_s00002326	16953	16993	+	GTAACATGGAAACTTCTGAAGCTGCATTGTCAAGACTTAG	17008	random
A. alba	FORGENIUS-Aalb10K	aalba5_s00002328	63425	63465	+	CCCAAATTTCACCCTGGCATTTGATATCCGGGTTCTCAGG	63476	SNP
A. alba	FORGENIUS-Aalb10K	aalba5_s00002328	63627	63667	+	GCCGCTACAAATACCAAGAGCCGATGAATTATCCCCTGAG	63669	SNP
A. alba	FORGENIUS-Aalb10K	aalba5_s00002341	91255	91295	+	GTGTTGTTATTCGGGGAGCTATCTGCAATCTTGATATTTG	91307	random
A. alba	FORGENIUS-Aalb10K	aalba5_s00002348	109113	109153	+	AAAGGAAAAACCTATAATCCATAACTGCTCTCTCTAGCAC	109179	random
A. alba	FORGENIUS-Aalb10K	aalba5_s00002363	63497	63537	+	TTCTGATTTTATGGATTCACGGTTGGTCTACACTAAGATG	63544	random
A. alba	FORGENIUS-Aalb10K	aalba5_s00002366	65664	65704	+	GCCATCATTTCTCCCTCGTCTTCTGTTGACTTATAAATTG	65717	random
A. alba	FORGENIUS-Aalb10K	aalba5_s00002376	29157	29197	+	CCCAATCTTTAGCAGCCTTTGAATAACGGTTTTGGGACTC	29207	SNP
A. alba	FORGENIUS-Aalb10K	aalba5_s00002376	32323	32363	+	TCCGCTCTGTAACAACAGACTTATCGGTATCCTTGCTCTC	32382	SNP
A. alba	FORGENIUS-Aalb10K	aalba5_s00002376	33263	33303	+	GATAACAATGTCAACCAATGCATATGACCGGCCGCCGATG	33322	SNP
A. alba	FORGENIUS-Aalb10K	aalba5_s00002386	2710	2750	+	GACCTATAGACCTATTGCAAGCTTCATTAAGGGCAGACAG	2768	random
A. alba	FORGENIUS-Aalb10K	aalba5_s00002439	74313	74353	+	GGGTCCGTTCTACAACTCTAACAGCTGATCATGACATCAC	74359	random
A. alba	FORGENIUS-Aalb10K	aalba5_s00002466	12777	12817	+	ATTCCTACACAACTACACTATTGATACAAAGCTGCAAAGC	12843	random
A. alba	FORGENIUS-Aalb10K	aalba5_s00002470	97205	97245	+	TTTGAATTTGCCTTGGGCCTCTGCATTTATTAGATGAAAC	97261	random
A. alba	FORGENIUS-Aalb10K	aalba5_s00002472	6701	6741	+	TGAAGTTCATAGATTCAACAAGGCACAGCAAGATGCTTTT	6759	random
A. alba	FORGENIUS-Aalb10K	aalba5_s00002479	31272	31312	+	AACCCTAAAAGTCTAGCTGGTGATGTCATAAACAAATTAC	31314	random
A. alba	FORGENIUS-Aalb10K	aalba5_s00002479	62260	62300	+	TTATTACTCCATCTGTAAGCTTGGAACCTCAGAGGTTTGG	62321	random
A. alba	FORGENIUS-Aalb10K	aalba5_s00002490	109012	109052	+	GCCTTGAAGATTCAGTCGTATTCTCGTAACCCCAGAAAGG	109078	random
A. alba	FORGENIUS-Aalb10K	aalba5_s00002490	110003	110043	+	AAGCCAACCAGCTGTTTGAGATGATGCCAGACCGTGATAC	110062	random
A. alba	FORGENIUS-Aalb10K	aalba5_s00002548	37276	37316	+	TGTTTGTGCATATGACCTGCATAGACCTTGAGTTTAATCC	37318	random
A. alba	FORGENIUS-Aalb10K	aalba5_s00002551	114277	114317	+	GTCCCGAATTCGACCCCGTGGCGTCCGGAAGAAAACTCAG	114319	random
A. alba	FORGENIUS-Aalb10K	aalba5_s00002555	104631	104671	+	CTCCATGCATTACATGGACGCCACCTCCATCATCCCCATA	104680	random
A. alba	FORGENIUS-Aalb10K	aalba5_s00002581	1982	2022	+	AGAGGGTACTCGACGTACAGGAACGAACCATGAGAAGGAG	2026	random
A. alba	FORGENIUS-Aalb10K	aalba5_s00002587	111975	112015	+	CGCCATACGAGTATATACCTCCTCCGCCACCTGCCCCATC	112029	random
A. alba	FORGENIUS-Aalb10K	aalba5_s00002603	7192	7232	+	CGAGGGTAATGTCAACGATCGGCAAGCCATCAAACAGTAG	7243	random
A. alba	FORGENIUS-Aalb10K	aalba5_s00002613	111472	111512	+	GAGCCATGTGCGGCAGATTTGGTTGCAAGAGAGAGTCTAC	111514	SNP
A. alba	FORGENIUS-Aalb10K	aalba5_s00002613	111832	111872	+	TGTGAATGGAAGTTTGTGGTTCAGCATTTTAGTAGGTATG	111895	SNP
A. alba	FORGENIUS-Aalb10K	aalba5_s00002613	112216	112256	+	ATGCAGAAAACCCCAGCTAAAGAAGCTGCTCGTCAAAGTG	112273	SNP
A. alba	FORGENIUS-Aalb10K	aalba5_s00002613	112519	112559	+	ATGGGAAGGTCCTTCAGGGTTGGGTGGGGACCCAATGGAC	112570	SNP
A. alba	FORGENIUS-Aalb10K	aalba5_s00002613	112764	112804	+	TAGTCCACATAATTTGAAACTGAGGGAAGTTGTCTGTAGC	112819	SNP
A. alba	FORGENIUS-Aalb10K	aalba5_s00002613	113007	113047	+	CGTGAAGGAGGGCACTACAAAAATTGATATTGAAGCAGAG	113065	SNP
A. alba	FORGENIUS-Aalb10K	aalba5_s00002613	113187	113227	+	AGCCGTCCAACTAACTGCTTACAGAGGCGATGTGAGACTG	113240	SNP
A. alba	FORGENIUS-Aalb10K	aalba5_s00002613	113440	113480	+	TTAGCACCAGATACTTCTCTTCCAACCATTATCACTAAAT	113497	SNP
A. alba	FORGENIUS-Aalb10K	aalba5_s00002615	25903	25943	+	ACCAAAAATCATCGAGTGTGCACCTTCAACATAAGGATTG	25949	random
A. alba	FORGENIUS-Aalb10K	aalba5_s00002615	116150	116190	+	ACAAGCTGGAATTTACAAAGTTCATACTAGAACAAGCATC	116205	random
A. alba	FORGENIUS-Aalb10K	aalba5_s00002638	117478	117518	+	CTATTCATGTATATTCTTTTCTGGCAAATATTGGACCTTG	117537	random
A. alba	FORGENIUS-Aalb10K	aalba5_s00002638	118264	118304	+	GAATGATCTTATCCTTGCACAAAAAGACCGCTTAAAGATG	118306	random
A. alba	FORGENIUS-Aalb10K	aalba5_s00002699	97440	97480	+	GTCGAACGATGGATTATAAAACGATGCCACTGACAATCTG	97490	random
A. alba	FORGENIUS-Aalb10K	aalba5_s00002727	73135	73175	+	GGCAAGTAATATAGCAATCACGGAGTAACAAACAACAAAG	73183	random
A. alba	FORGENIUS-Aalb10K	aalba5_s00002727	73656	73696	+	CCGGGTTTGACCTTTTCCACGAGTTCTTTCTTAGGTGCTG	73714	random
A. alba	FORGENIUS-Aalb10K	aalba5_s00002727	74696	74736	+	CATTAACAAAAGAATGGTCGCAAAAAAATGCCGTAAGTCG	74751	random
A. alba	FORGENIUS-Aalb10K	aalba5_s00002739	83375	83415	+	GCCGAGCCCTCCCATACCCACAAGGGAAATAACTTGATAG	83417	random
A. alba	FORGENIUS-Aalb10K	aalba5_s00002740	40286	40326	+	CAATCATGAATCATGTCACTTCTTACCCTATATTTGAGCA	40332	random
A. alba	FORGENIUS-Aalb10K	aalba5_s00002767	111263	111303	+	AATCAATAAAGATCACGTAAAATACATGGAACTCTAATCG	111311	random
A. alba	FORGENIUS-Aalb10K	aalba5_s00002823	111625	111665	+	CAAACAAGAAGATCAGTTAAGGGTTTACTATTTGTCTGTC	111686	random
A. alba	FORGENIUS-Aalb10K	aalba5_s00002864	102327	102367	+	GCTGGTGATAAAAGGGGAATCTTTCTCAGATGCAGAGTTG	102382	random
A. alba	FORGENIUS-Aalb10K	aalba5_s00002870	54106	54146	+	ATATCTATCTAGATCTTACTGGGAAGTCGGCGCTTCTGTC	54170	SNP
A. alba	FORGENIUS-Aalb10K	aalba5_s00002870	54449	54489	+	AAAACCCTAAAATTCACAAGGCTCAGAAGCGTTAATTCTC	54512	SNP
A. alba	FORGENIUS-Aalb10K	aalba5_s00002906	67649	67689	+	TTTGTGGTAAATCCTTTTTAACTCTGGCCTTTATACATAC	67703	random
A. alba	FORGENIUS-Aalb10K	aalba5_s00002906	68906	68946	+	ACTCATCAGGCTGATGATATCCAGCTTCCTCTCTCCAATA	68949	random
A. alba	FORGENIUS-Aalb10K	aalba5_s00002906	71500	71540	+	GGTCCATGTCATAAGAATATGATTATACTTGGCAACATGC	71551	random
A. alba	FORGENIUS-Aalb10K	aalba5_s00002908	111345	111385	+	ATCCCAACGATACTTCCAACGACGCCATCAAAAACCTGTG	111390	random
A. alba	FORGENIUS-Aalb10K	aalba5_s00002908	112877	112917	+	GATATGAAGGCTGCAGGCTATGTCCCTGATACAAGATATG	112924	random
A. alba	FORGENIUS-Aalb10K	aalba5_s00002912	52899	52939	+	GAAATTAGTTTCACTTAAGGAACACATGCACAAGCTGTAG	52941	random
A. alba	FORGENIUS-Aalb10K	aalba5_s00002932	14915	14955	+	CCCCGGTCTTTCATTATTTGTCTTACTTCTGCTACTTCAC	14976	random
A. alba	FORGENIUS-Aalb10K	aalba5_s00002936	84774	84814	+	ACTGTTTTCTAAATCCCAGACAGTTTTGAAAGAATTTTAG	84819	random
A. alba	FORGENIUS-Aalb10K	aalba5_s00002936	85461	85501	+	GGGAATCCGATTCTAATCTGATCTTATGTGCAATCATCTG	85505	random
A. alba	FORGENIUS-Aalb10K	aalba5_s00002948	25366	25406	+	AGCAAAGGCGATATTATAGCAATAGTTGTGGGTGATGTTG	25410	random
A. alba	FORGENIUS-Aalb10K	aalba5_s00002952	22417	22457	+	AAAATCGTGTCTTCAGAACCACCCCTGTTAAAGTAACAAC	22479	random
A. alba	FORGENIUS-Aalb10K	aalba5_s00002963	48099	48139	+	TCTTTAAGATCTAGGCAATTGAACCGCTTGGTAATTTATG	48141	random
A. alba	FORGENIUS-Aalb10K	aalba5_s00002968	89738	89778	+	GGGGGGCCGATGCCAGTGGAGCCCAAGATTAAGGCAGTCC	89781	random
A. alba	FORGENIUS-Aalb10K	aalba5_s00002987	7109	7149	+	CCGTACTATGCACAAGCTCCCAGTTCTTACAATCCCTCTG	7152	random
A. alba	FORGENIUS-Aalb10K	aalba5_s00002996	5815	5855	+	GGGGTCAGAAGTATGATCAACCTTTGCAGATCGTCTATGC	5881	random
A. alba	FORGENIUS-Aalb10K	aalba5_s00002996	93235	93275	+	AGTGGTGTTCCCAGAACACCAAACCAGCTATGAATAATGC	93280	random
A. alba	FORGENIUS-Aalb10K	aalba5_s00003026	51345	51385	+	AGTTGGAGCAACTTATTCTCTACAACAATCAGTTCAGTGG	51409	SNP
A. alba	FORGENIUS-Aalb10K	aalba5_s00003088	64442	64482	+	ATAAGACGGCACTTTAAGAATCTTCGGCCCATCCAAAGAG	64508	random
A. alba	FORGENIUS-Aalb10K	aalba5_s00003088	67406	67446	+	GGGTAAAGGAATATACTGCAACAATGATCTCAGGAGTAAC	67463	random
A. alba	FORGENIUS-Aalb10K	aalba5_s00003124	18291	18331	+	TGACCCTATAATCTAAAATGGCTCTGATTTCCATGAAGAG	18356	random
A. alba	FORGENIUS-Aalb10K	aalba5_s00003137	52568	52608	+	GCCTCGATTGTGCAGGCTGGGGAGTCTGAGCTTCAGAAAG	52624	random
A. alba	FORGENIUS-Aalb10K	aalba5_s00003144	92851	92891	+	CAATCGGTATGCAAGGATCTGAGTAAGAAGAAAAACAATG	92896	random
A. alba	FORGENIUS-Aalb10K	aalba5_s00003152	65853	65893	+	CACAGAATCCATTCAGAGTTGAATCATTCGTTTTATGCTC	65917	SNP
A. alba	FORGENIUS-Aalb10K	aalba5_s00003152	66093	66133	+	ACTTGTGTCCAGATTCAATCCCCAACTTGTGAAGGGTTTC	66140	SNP
A. alba	FORGENIUS-Aalb10K	aalba5_s00003152	68525	68565	+	CGCTTCAATTGAAAATTGCCCACGTTGGGTAAAACTTGTC	68576	random
A. alba	FORGENIUS-Aalb10K	aalba5_s00003152	69373	69413	+	GAAAATGTTTATCAATTCAGTCTTGTTATGTTTAAAATCC	69424	random
A. alba	FORGENIUS-Aalb10K	aalba5_s00003159	77488	77528	+	AGCCCTTGAAGAATTAGGAGAGGCGGAAGAGATCTGAGAG	77539	SNP
A. alba	FORGENIUS-Aalb10K	aalba5_s00003159	95670	95710	+	ACGGACATAAAGGGAAAAAGCTTTCAATGGTAGAATTTAG	95730	SNP
A. alba	FORGENIUS-Aalb10K	aalba5_s00003165	90385	90425	+	GAGAACAAGAAGAGGAGATGCTCATGGCAGTGAGGATTGC	90444	SNP
A. alba	FORGENIUS-Aalb10K	aalba5_s00003167	13331	13371	+	AAACACCCCTCCGGGCCTCAGAATCCTGTTGATATCGTAG	13397	random
A. alba	FORGENIUS-Aalb10K	aalba5_s00003167	71741	71781	+	ATCCTAACTTACTTGCCTGGTTCTTTGGATAGGATGATGT	71791	random
A. alba	FORGENIUS-Aalb10K	aalba5_s00003179	3089	3129	+	TTTTCCTTGTTTTGTTTGCCATGCCTTGTAGATAAACATC	3142	random
A. alba	FORGENIUS-Aalb10K	aalba5_s00003185	16657	16697	+	AAATGCTCAGTTTCACGTATTCAAATACTTTTATGTACCC	16700	random
A. alba	FORGENIUS-Aalb10K	aalba5_s00003191	12409	12449	+	ATGCCATCACATGGTTTTCTGTAAGAACTTATAACTGTTG	12458	random
A. alba	FORGENIUS-Aalb10K	aalba5_s00003191	93350	93390	+	AAATTTCAGAACATTTCGTAAGCCTTGGATCCACATGTCC	93415	SNP
A. alba	FORGENIUS-Aalb10K	aalba5_s00003209	3288	3328	+	TGAAAAAGAGTCCACAATACGGTGGCATTATTCCAGTGAC	3348	SNP
A. alba	FORGENIUS-Aalb10K	aalba5_s00003209	6625	6665	+	AAGAGGCGCAGCGCCGGACAGCACAATCCTAACTGACGAC	6675	SNP
A. alba	FORGENIUS-Aalb10K	aalba5_s00003209	6875	6915	+	ACCACGTCCTGGGAATGCAAGTAGAGGTTGGGGTTTTCAC	6923	SNP
A. alba	FORGENIUS-Aalb10K	aalba5_s00003209	7060	7100	+	GTCGCCTTCCAGCAGGAGCGAAATATGCTCGCAGCCCTTC	7118	SNP
A. alba	FORGENIUS-Aalb10K	aalba5_s00003209	7616	7656	+	ATGGGAGGAGCTGACTCTACCTCAATCATGGCTATTCCTG	7658	SNP
A. alba	FORGENIUS-Aalb10K	aalba5_s00003212	17807	17847	+	GCCATAATAACTGGCGTCAATTCGCTTGTAAATCTCATAC	17858	random
A. alba	FORGENIUS-Aalb10K	aalba5_s00003220	41431	41471	+	TTGCGAAAGCAACGTCTAAAGTTGAACAGAATGGTGTGTG	41480	random
A. alba	FORGENIUS-Aalb10K	aalba5_s00003232	35644	35684	+	TCGAGAGAGACAACGATATGAATGGATAGACGAAACAATC	35688	random
A. alba	FORGENIUS-Aalb10K	aalba5_s00003245	108933	108973	+	AGCTGCATTCTGCCAATAACAATCAGTGTTGGCATTTAGG	108986	random
A. alba	FORGENIUS-Aalb10K	aalba5_s00003254	35609	35649	+	TTACCATGGTGAGCAGAATCATATGAGGCAACAGACTCAG	35674	random
A. alba	FORGENIUS-Aalb10K	aalba5_s00003284	70608	70648	+	TATCAAACAAATAAAATTGATCCCTGAACTCTGTATAATC	70668	SNP
A. alba	FORGENIUS-Aalb10K	aalba5_s00003284	82916	82956	+	ATTACAAGGCTGCCAGACCTGTGACTTAACAACATTCATC	82977	SNP
A. alba	FORGENIUS-Aalb10K	aalba5_s00003285	26859	26899	+	ATCTTCTAGATATAAATTGAAGGTTTTCCTTGTCGGAAAC	26925	random
A. alba	FORGENIUS-Aalb10K	aalba5_s00003315	103203	103243	+	CTTGGTAGCGTCGTCCAAATATTCAACAGCATCCCTCCTA	103264	random
A. alba	FORGENIUS-Aalb10K	aalba5_s00003358	4396	4436	+	AACACCAACCTCAACTCCCCTCTCGACACACAGGAAAATC	4453	SNP
A. alba	FORGENIUS-Aalb10K	aalba5_s00003358	4643	4683	+	CATCATCGTCGTCTTCAGTTTGCTGCTCTGCTTTCTCTTC	4699	SNP
A. alba	FORGENIUS-Aalb10K	aalba5_s00003358	5202	5242	+	TGCGGATCGACCAGCATTTTCATTACGCTCTTCGCTGCTG	5252	SNP
A. alba	FORGENIUS-Aalb10K	aalba5_s00003358	5374	5414	+	GAACCTAGATACCTCGGACTCGGATTCTGATCTTTCACAG	5431	SNP
A. alba	FORGENIUS-Aalb10K	aalba5_s00003358	5802	5842	+	GTTCCCAGCGCCCTCTGTTGACTGTAAAATTGGAGTGATG	5853	SNP
A. alba	FORGENIUS-Aalb10K	aalba5_s00003375	49774	49814	+	TCATCATTCTGCTTCTGAGGATCAGGAAGTCAATGAAAGG	49824	random
A. alba	FORGENIUS-Aalb10K	aalba5_s00003377	102135	102175	+	GACAAGAAGGGGATCCAATTTTGGACTCAAGTCCACTTTC	102194	random
A. alba	FORGENIUS-Aalb10K	aalba5_s00003390	56991	57031	+	AAACAATGGTGGCAATATATGTCTAGGGGTTATGTGACTC	57049	random
A. alba	FORGENIUS-Aalb10K	aalba5_s00003391	7211	7251	+	ACAGCAGACCTACGTATGTAAACGCCATACCTATGCAAGC	7273	SNP
A. alba	FORGENIUS-Aalb10K	aalba5_s00003391	7370	7410	+	TGTCTGTTAATTGTCTCAGTCCCCGGAAAACTCTTGTACC	7422	SNP
A. alba	FORGENIUS-Aalb10K	aalba5_s00003394	109420	109460	+	GTCTAGACTCTCTCGAATTAAAGAATAAGCTCAGAATAAG	109483	random
A. alba	FORGENIUS-Aalb10K	aalba5_s00003394	110221	110261	+	TGCTGTAGCTTGGAACTGCCATGAGGATTAGCTGTCTTTC	110287	random
A. alba	FORGENIUS-Aalb10K	aalba5_s00003414	63229	63269	+	ATTCGTCTCCTGCATTAAGACGAGCTCATGGAGACACCAG	63295	random
A. alba	FORGENIUS-Aalb10K	aalba5_s00003458	82931	82971	+	TGCCTGATTTCCCATCTCATTCTTTGGCTTTCGTGTTTTC	82977	random
A. alba	FORGENIUS-Aalb10K	aalba5_s00003467	108249	108289	+	TTGCAAGACGATACAGTAGTGCCTAATAACTCAGAAATTG	108313	random
A. alba	FORGENIUS-Aalb10K	aalba5_s00003482	4357	4397	+	GTAATAATGATCCACGAATGCCTTTGCCACCGCTTCTACC	4423	random
A. alba	FORGENIUS-Aalb10K	aalba5_s00003517	5034	5074	+	CAGAGTTACATTGGATTTGAACTAATAACCTAAGTGTTCC	5098	random
A. alba	FORGENIUS-Aalb10K	aalba5_s00003518	103502	103542	+	CGCTGCCCCACTGCGCCCAGCCAATTGCAGAAACCATTTG	103546	SNP
A. alba	FORGENIUS-Aalb10K	aalba5_s00003518	103661	103701	+	ATTCCGTATTATATTTTCGAAGAGTGTCTAAGGGTTGCAG	103724	SNP
A. alba	FORGENIUS-Aalb10K	aalba5_s00003518	106027	106067	+	TTGCGAATTTGGTGAACTATGGAACAAGTAAGATCCATCC	106092	SNP
A. alba	FORGENIUS-Aalb10K	aalba5_s00003518	106890	106930	+	GTGACCGTGTGCGTGAATCTCCTGTTCACTTTTGTAATTG	106938	SNP
A. alba	FORGENIUS-Aalb10K	aalba5_s00003518	107046	107086	+	GTGCCAATTGAAGAGATGATGGAGAAAGTGTGGAGAAAAC	107099	SNP
A. alba	FORGENIUS-Aalb10K	aalba5_s00003526	93234	93274	+	GAATCTATCATTCAAGCAATTAACCAAGGTCAAAATATAC	93290	random
A. alba	FORGENIUS-Aalb10K	aalba5_s00003526	94877	94917	+	AGCATAAAATTTCTCTGTTTGTGTGTGTATCACCAATCTC	94938	random
A. alba	FORGENIUS-Aalb10K	aalba5_s00003546	60718	60758	+	CACAGCCCTTAATTTAAAGCGTGCCTGAACTTGTCTGAAC	60760	random
A. alba	FORGENIUS-Aalb10K	aalba5_s00003569	43761	43801	+	CTACAGGCCATCCTTGGATACAAGAGGTCCTCAAGACTAC	43818	random
A. alba	FORGENIUS-Aalb10K	aalba5_s00003575	109013	109053	+	TAGGCAGTTAGTGCAGATACCAAGCCACAGTGAGAACCTC	109068	random
A. alba	FORGENIUS-Aalb10K	aalba5_s00003595	8753	8793	+	AGCTTCGATGGGAATGACAGTCAGCTGCGAAACAGATCAC	8796	random
A. alba	FORGENIUS-Aalb10K	aalba5_s00003608	78447	78487	+	GTAGAAATGGAAAAGTGGATACAGTAAGCATGAGTGATAC	78512	random
A. alba	FORGENIUS-Aalb10K	aalba5_s00003610	12201	12241	+	CCAAAAGGAATAACAAAAATATTTCTCGGGTCTCTCTTTG	12245	SNP
A. alba	FORGENIUS-Aalb10K	aalba5_s00003610	12595	12635	+	CTGAGTTTTTAACCCTACTTTCAGAACGGGGAATCCAAAG	12661	SNP
A. alba	FORGENIUS-Aalb10K	aalba5_s00003619	93219	93259	+	ATTTATACTTCCTGACAATGCGGATATTGAGCAAGCACAT	93281	random
A. alba	FORGENIUS-Aalb10K	aalba5_s00003624	34031	34071	+	TCTTTCGACAATATGGATATCTCTTTGTGATTGAATTTAG	34078	random
A. alba	FORGENIUS-Aalb10K	aalba5_s00003632	77265	77305	+	ACTGCCTACCAAATTGCAAAGAGAGCCAAATCCGTTCTCC	77328	SNP
A. alba	FORGENIUS-Aalb10K	aalba5_s00003632	77599	77639	+	AGCTGCCTGTTGATTGCATTGGAGTCGTTACAGACAGAGG	77661	SNP
A. alba	FORGENIUS-Aalb10K	aalba5_s00003632	78011	78051	+	ATATCCTGGATTGCTCAAGGTCTCAGTTCATGGAGGCTAC	78076	SNP
A. alba	FORGENIUS-Aalb10K	aalba5_s00003634	17522	17562	+	AAACTGACTCTTTGAGCACTGGAGATGTTTTGTTCTCCAC	17587	random
A. alba	FORGENIUS-Aalb10K	aalba5_s00003637	63512	63552	+	ATTCGATCCCTTGACCGTCAGGAGCATCAGCTCCATCGTT	63566	random
A. alba	FORGENIUS-Aalb10K	aalba5_s00003646	84462	84502	+	TCCAGTGAGTAACTTGGCTGATGCCTTTTTGTAAACCTTC	84505	random
A. alba	FORGENIUS-Aalb10K	aalba5_s00003651	71304	71344	+	CAGCCCAGGAACAACGGGCGAATCTTGTAACTTGGACATC	71351	random
A. alba	FORGENIUS-Aalb10K	aalba5_s00003658	39015	39055	+	TGGTATTCATGAAGAAACACTCGTGTACATGACCTTGGTG	39081	random
A. alba	FORGENIUS-Aalb10K	aalba5_s00003667	27614	27654	+	TCTGATTCCAATGGCCCATCCGGTTGCTCCCATGGCGTAT	27673	random
A. alba	FORGENIUS-Aalb10K	aalba5_s00003677	43854	43894	+	CATCAATGTTCCCAGCTCTGGTTTTTGTTCTTGTAAATTG	43900	random
A. alba	FORGENIUS-Aalb10K	aalba5_s00003678	13561	13601	+	GATGAGCAAATATTGCAGTTGGGCCCTCGGAGTACAGAGA	13604	random
A. alba	FORGENIUS-Aalb10K	aalba5_s00003702	101895	101935	+	TCCACAAGTAGTGTACTTCCAAGTCAGGAATACAAGATCC	101951	random
A. alba	FORGENIUS-Aalb10K	aalba5_s00003757	69238	69278	+	TTCTTTTGAGAATACTCTCTAAAGCCTGTCCACAATTGAA	69280	random
A. alba	FORGENIUS-Aalb10K	aalba5_s00003764	18361	18401	+	TCCGAACATGCAATTCTCTGTACTCTTGACAGAACGCACA	18403	random
A. alba	FORGENIUS-Aalb10K	aalba5_s00003782	42201	42241	+	CCCACCCTTATGCCCAGTAAAATAGAGAACATAAGCCTTG	42244	random
A. alba	FORGENIUS-Aalb10K	aalba5_s00003801	4591	4631	+	TAACAACAATAAACTCCACCATCAACGCCGCATTCTTATC	4656	SNP
A. alba	FORGENIUS-Aalb10K	aalba5_s00003801	4754	4794	+	ACTTGCGATTGGCGTTGACTGGCTGTACGTTTTCAGATAC	4806	SNP
A. alba	FORGENIUS-Aalb10K	aalba5_s00003801	5038	5078	+	TCTTCCTCCTCCAGATAATCTTCGTCGTCATCGGTGTCAG	5101	SNP
A. alba	FORGENIUS-Aalb10K	aalba5_s00003801	5210	5250	+	CGGGCCGCCCGCAGCCGGCATACGAACAGAGCCGCAGTCC	5254	SNP
A. alba	FORGENIUS-Aalb10K	aalba5_s00003801	5515	5555	+	CGGCCTTCTGCGACGTTTTTGGAAATGCCGTAGCCATCCT	5581	SNP
A. alba	FORGENIUS-Aalb10K	aalba5_s00003813	53634	53674	+	CATTGAAGAAGCTAGACAGAAATCTGCTAAAGGTTTATTG	53685	random
A. alba	FORGENIUS-Aalb10K	aalba5_s00003816	22060	22100	+	CAGAAAAGTCTTGTACCAATGAGCTGATAGCTTGGGATAC	22114	SNP
A. alba	FORGENIUS-Aalb10K	aalba5_s00003816	98027	98067	+	TATTCTAATGGATGCATATTGCAGTAGAGGAGACATCCAA	98092	random
A. alba	FORGENIUS-Aalb10K	aalba5_s00003843	23216	23256	+	AGAAATTACTTCCTCTGATCACAGAATTTTCAATATAATC	23274	random
A. alba	FORGENIUS-Aalb10K	aalba5_s00003860	21466	21506	+	CCTGCATGCTGTTCCCTTGTAATACATTATTCATCCTGCT	21532	random
A. alba	FORGENIUS-Aalb10K	aalba5_s00003905	71959	71999	+	ATAATCTGAAAATCAATCCTACTTTCCAGAATTTGTAATC	72003	SNP
A. alba	FORGENIUS-Aalb10K	aalba5_s00003905	73538	73578	+	ATGAAGGTATTGTAATAGTTTTATATATATTTCACAGAGG	73593	SNP
A. alba	FORGENIUS-Aalb10K	aalba5_s00003925	60249	60289	+	CTCGGTCATGTTTGCAGCTGTTGTCTTCTCCTGGCTTTAC	60296	random
A. alba	FORGENIUS-Aalb10K	aalba5_s00003935	82718	82758	+	CATGAATGATAGAATGATACAGCAAGAACTACCAAAATTC	82775	random
A. alba	FORGENIUS-Aalb10K	aalba5_s00003970	85705	85745	+	TAGCTAAGGTAAATAAAGCAGGGGGGTTAACAATGATAAG	85760	random
A. alba	FORGENIUS-Aalb10K	aalba5_s00003970	86309	86349	+	AATTTAAGTAGTAAATACAGAGCTCACTCAATCAATAGGG	86354	random
A. alba	FORGENIUS-Aalb10K	aalba5_s00003984	101206	101246	+	AAGGTCTGTGTAATAATAACGGCCAGGAGCTTCCGACATC	101270	random
A. alba	FORGENIUS-Aalb10K	aalba5_s00004016	16874	16914	+	GACCATCTCTCTGGTCTCCAATGACCTCAACGGTTTCTTG	16940	random
A. alba	FORGENIUS-Aalb10K	aalba5_s00004023	74431	74471	+	ATGGTCAAATTTGATGCATTTAAACATATACCCTGGAAGC	74478	SNP
A. alba	FORGENIUS-Aalb10K	aalba5_s00004037	64241	64281	+	TTCTTTCTTCAACTCCAATTTCTCTCTGAAACATTCTCTG	64306	SNP
A. alba	FORGENIUS-Aalb10K	aalba5_s00004037	64812	64852	+	GTAACCGTCGACGGACAGAACGGCCAGGTAAATACCGAAT	64854	SNP
A. alba	FORGENIUS-Aalb10K	aalba5_s00004043	92051	92091	+	CCGGCAAGGGGATATTGATTGCAGGCTGCCGCAAATTTTC	92106	random
A. alba	FORGENIUS-Aalb10K	aalba5_s00004063	13119	13159	+	CCAGGAACTAGAATAGGAACCCCACTAATAACCTCTCCTC	13177	random
A. alba	FORGENIUS-Aalb10K	aalba5_s00004068	45718	45758	+	ATTGTATTACGAAATTACAAAACAATCACTGTCAGCAAAC	45779	random
A. alba	FORGENIUS-Aalb10K	aalba5_s00004070	39555	39595	+	CGCTCAATTTTTAATAAAGCAAAGTACACCCTTTCCCATC	39611	SNP
A. alba	FORGENIUS-Aalb10K	aalba5_s00004070	39708	39748	+	GGGAAAAAAAGCTCTATAGATTTCACTTCTGCGCTTTCAC	39765	SNP
A. alba	FORGENIUS-Aalb10K	aalba5_s00004072	55623	55663	+	GACATAGATATTGACAAGTTTGTTTCCCAAAACTAAGTCC	55670	SNP
A. alba	FORGENIUS-Aalb10K	aalba5_s00004077	4486	4526	+	CTGCCAAAATCTTATGAACAATGGGTTGTATGAAGAAGTG	4550	SNP
A. alba	FORGENIUS-Aalb10K	aalba5_s00004077	4790	4830	+	GGAATGAAGAATTAATGATCATGGCTACTTTATCACAGAA	4832	SNP
A. alba	FORGENIUS-Aalb10K	aalba5_s00004077	5001	5041	+	TACATTGGTGGTACACAAATGCAAAACTATATAGTTCAGG	5058	SNP
A. alba	FORGENIUS-Aalb10K	aalba5_s00004077	5183	5223	+	TGCCATGAATTATATGAATCAAAGACTTAAGTTCCTACGG	5227	SNP
A. alba	FORGENIUS-Aalb10K	aalba5_s00004118	85137	85177	+	ACAGGCTCACCCAGCAGATCTTCCGGCAGGCTCGAAATGC	85182	SNP
A. alba	FORGENIUS-Aalb10K	aalba5_s00004133	85812	85852	+	CCTCCTCGGCGTGTTTTGGTAGCTATGTGCAAGTGATATT	85877	random
A. alba	FORGENIUS-Aalb10K	aalba5_s00004153	96044	96084	+	TCGTCCATAAAGCAAGAGCCTTAAATTATGTTTGAGTCAT	96092	random
A. alba	FORGENIUS-Aalb10K	aalba5_s00004175	54450	54490	+	TCCAGGGACGAAGACCAACTAATAATTACTCACACATAAG	54507	random
A. alba	FORGENIUS-Aalb10K	aalba5_s00004186	83680	83720	+	ATCATGCAAAGCCGATAGCTTTTCTGTTTAATATCCATAC	83723	random
A. alba	FORGENIUS-Aalb10K	aalba5_s00004202	87649	87689	+	GCTTTAACTTTGTTGTTTTGACTGAGCCCTCAAGATGTAG	87704	SNP
A. alba	FORGENIUS-Aalb10K	aalba5_s00004237	52399	52439	+	CCCCAACAAACACATCTTTATTAAGCACTGCCCAGACTGC	52451	random
A. alba	FORGENIUS-Aalb10K	aalba5_s00004253	70689	70729	+	GGCCAACAGATAACTTCAGCTACAAAAATGGCCGCTACTC	70731	random
A. alba	FORGENIUS-Aalb10K	aalba5_s00004262	71735	71775	+	ATTGCAAGTCCTAACTCATTAAAAGTGCATATTATGAAAA	71792	random
A. alba	FORGENIUS-Aalb10K	aalba5_s00004268	13016	13056	+	GCAGCAAGCGATTTATGGAGTGACTCAGGCATATTAGTAG	13071	random
A. alba	FORGENIUS-Aalb10K	aalba5_s00004276	34709	34749	+	GCAGCGATTGGGTTGCTGAATTCGAGGAATTTAATAGTTG	34760	random
A. alba	FORGENIUS-Aalb10K	aalba5_s00004359	94059	94099	+	AGAGAGTACAAAGCCCAGTGACTCCCAGTATCCAAGTTAC	94108	SNP
A. alba	FORGENIUS-Aalb10K	aalba5_s00004359	94660	94700	+	TCGAAACCCAAGTGCTGATCTCGAAAATTGGGAATTCCTC	94721	SNP
A. alba	FORGENIUS-Aalb10K	aalba5_s00004393	92679	92719	+	GCTTCGTTAAGGTATGATGGAATACTGGATTTTGAAGAAG	92744	random
A. alba	FORGENIUS-Aalb10K	aalba5_s00004433	13387	13427	+	ATATGTACTTATTCCATTTGTTCCCCTTGGATCTCCAGAA	13449	SNP
A. alba	FORGENIUS-Aalb10K	aalba5_s00004433	13578	13618	+	GATCGCCTTTGTACACAATTTCAGTCACCTGCCCATCGTG	13643	SNP
A. alba	FORGENIUS-Aalb10K	aalba5_s00004438	62418	62458	+	TTAAGCCTCATGAATACAACACTGTTAACTGACAGAATGC	62478	random
A. alba	FORGENIUS-Aalb10K	aalba5_s00004448	10924	10964	+	TTTGATTGATCAATTTATGTGGGCCTATGCGCTTTTTCAA	10975	random
A. alba	FORGENIUS-Aalb10K	aalba5_s00004457	60813	60853	+	ATACCCATTCCTAATGGGCAATGTGAATCGACTGGTGGAC	60879	random
A. alba	FORGENIUS-Aalb10K	aalba5_s00004469	99129	99169	+	GAGCAGACGAACTTATGTTTGGAGCAGATATCTGTTCTCG	99188	random
A. alba	FORGENIUS-Aalb10K	aalba5_s00004527	36208	36248	+	ATTGACATTGTAATTGCGATTGTGGCTGTAATTGCTGGTG	36252	random
A. alba	FORGENIUS-Aalb10K	aalba5_s00004543	28392	28432	+	TCAAATTACTACTTTGGTTGTTTGTAAGGTTGTACGATTC	28440	random
A. alba	FORGENIUS-Aalb10K	aalba5_s00004552	49673	49713	+	AATTCTACAGTTGAATACAGTACCAGACTAATAAGCAACA	49732	random
A. alba	FORGENIUS-Aalb10K	aalba5_s00004552	50975	51015	+	CAAGCATCTGAACCCTAAGTCTCTAAATGGTATCAGACTC	51027	random
A. alba	FORGENIUS-Aalb10K	aalba5_s00004553	100262	100302	+	CGTTCCTAGGACAACATCGCGGACATCCGAGGGATTGCTG	100314	random
A. alba	FORGENIUS-Aalb10K	aalba5_s00004580	80878	80918	+	TTTCCTTGCACAATTACTACACAGTTTCCTTTGTCGATAC	80943	random
A. alba	FORGENIUS-Aalb10K	aalba5_s00004596	81958	81998	+	ATTCAATTGAATTGGAGCCGGAGGGGAGACAGTTCGATTT	82001	random
A. alba	FORGENIUS-Aalb10K	aalba5_s00004596	83637	83677	+	GCTCGAATCCATCGGAACTTTGATTGGTTTTTCAACTATC	83680	random
A. alba	FORGENIUS-Aalb10K	aalba5_s00004628	3803	3843	+	TTGGAGAAATTGCTATGCAGAAAACACAAGAAGTGAAATC	3846	random
A. alba	FORGENIUS-Aalb10K	aalba5_s00004660	14498	14538	+	TGGGACCCCAACTTAGGGTTTCTGGTGGAAAGTATATGAG	14541	random
A. alba	FORGENIUS-Aalb10K	aalba5_s00004719	43729	43769	+	CAAAATGATCCAAACAAACTGCCTTTGATATTTTATTTTC	43776	SNP
A. alba	FORGENIUS-Aalb10K	aalba5_s00004719	44036	44076	+	TGGATCACAATGAGTATGGTAGCGAGAGCTAAGATCATCC	44100	SNP
A. alba	FORGENIUS-Aalb10K	aalba5_s00004719	48268	48308	+	CAGGCATTTGGCCACCAAACATGAGGACAGCACCCATCTG	48332	SNP
A. alba	FORGENIUS-Aalb10K	aalba5_s00004719	48521	48561	+	AAGCTGCAATGCCTTCTTTGACTTCCAGCTCTCTATGCTC	48564	SNP
A. alba	FORGENIUS-Aalb10K	aalba5_s00004723	84490	84530	+	TTAAATAACCTTGTGCAGTAACAAATAATACAAGAAAGAG	84550	random
A. alba	FORGENIUS-Aalb10K	aalba5_s00004756	64364	64404	+	GGCTCTCTCCACCCTCATTCTCATCGTTGTAGATATATTG	64415	random
A. alba	FORGENIUS-Aalb10K	aalba5_s00004764	59462	59502	+	CCGAGGTTCTCTGGCAAAGTACCTGTTAAACTATTGGAGA	59518	SNP
A. alba	FORGENIUS-Aalb10K	aalba5_s00004764	59624	59664	+	CCGTTGAGCATATTCATGGAAACATCAAACCTCTTTAGTG	59668	SNP
A. alba	FORGENIUS-Aalb10K	aalba5_s00004764	60510	60550	+	GTTCCCTTGACATTTTCAGATCGACGGCTTCAAATCTTAC	60576	SNP
A. alba	FORGENIUS-Aalb10K	aalba5_s00004792	4141	4181	+	CAAATAATATGCAAGAGACTTGAAGCTTTGGCGGATGTAG	4206	SNP
A. alba	FORGENIUS-Aalb10K	aalba5_s00004850	17259	17299	+	CCGAGACTCCGAAGGGCTCTACAAACTCTGAATACCATCC	17325	random
A. alba	FORGENIUS-Aalb10K	aalba5_s00004855	19683	19723	+	ACACAAAAAACCACCGGAACATTTCAAGACCGCCAACAAA	19725	random
A. alba	FORGENIUS-Aalb10K	aalba5_s00004855	21089	21129	+	TCAAAAGAGAGGAAAACAGCATAGTTTGCATAACGCTGAG	21141	random
A. alba	FORGENIUS-Aalb10K	aalba5_s00004855	22860	22900	+	TTCATGGAGACAGAAGGGCATATGGGGCAAATATTAACTG	22910	random
A. alba	FORGENIUS-Aalb10K	aalba5_s00004897	98208	98248	+	CAATTGTAGAAGCTGCAAAATAAGATCCTTCGATCAAACC	98261	random
A. alba	FORGENIUS-Aalb10K	aalba5_s00004908	17876	17916	+	CAGTCTGTACAACCTCTTCACAATCCAATTCAAATTCTTC	17940	random
A. alba	FORGENIUS-Aalb10K	aalba5_s00004930	86028	86068	+	CGGAATTAACATGAGGGGATTTCTTGTTTGCCCGCTGGTG	86090	random
A. alba	FORGENIUS-Aalb10K	aalba5_s00004974	48731	48771	+	CGAGGACGCTAGTAGTGAGCCTTGTATCCAATACCTTGTC	48782	random
A. alba	FORGENIUS-Aalb10K	aalba5_s00004977	58789	58829	+	TCTAGAAAGTAGCAGCTAATATCTATCCACTCTCAATAAT	58841	random
A. alba	FORGENIUS-Aalb10K	aalba5_s00004977	60574	60614	+	GCATGCAGACACTCCTGATAGTTGAAATCAACACCCTTAC	60622	random
A. alba	FORGENIUS-Aalb10K	aalba5_s00004977	61773	61813	+	TGCAGTGTGGAACCCTCCTGCAGTTTTGGAGCGGATTCAG	61834	random
A. alba	FORGENIUS-Aalb10K	aalba5_s00004993	95271	95311	+	AATTACTATCGGTATTCAGGACAGAAACAGAAACAGACAG	95336	random
A. alba	FORGENIUS-Aalb10K	aalba5_s00005001	13741	13781	+	TCTGCAGTCTGAGGAATCATGTCTTGCATCAGTTATGTAT	13783	SNP
A. alba	FORGENIUS-Aalb10K	aalba5_s00005001	14013	14053	+	TGCATAGTAGAGATTGTTGGCGTGCAGACATTTTTAGTTC	14078	SNP
A. alba	FORGENIUS-Aalb10K	aalba5_s00005002	87911	87951	+	TTCTCCTCACCTTTTCTTTGTCGTCCCACCTGCCAGCAAC	87972	random
A. alba	FORGENIUS-Aalb10K	aalba5_s00005005	98841	98881	+	TTATAAACTTGATCATTAGAGGACCAAATGCGGGCATGAT	98886	random
A. alba	FORGENIUS-Aalb10K	aalba5_s00005007	90168	90208	+	CAAAACTTTGAGAATTTCCAACTACAGCCGAATATAAATC	90218	SNP
A. alba	FORGENIUS-Aalb10K	aalba5_s00005007	90642	90682	+	GGATTCTTCACTATGGTTGTTCTGGAGGCGGGCGGGAGTG	90708	SNP
A. alba	FORGENIUS-Aalb10K	aalba5_s00005029	90629	90669	+	AGGACACAAACCGATGGGAATATTGAGGGGCAAGTAGTAG	90671	random
A. alba	FORGENIUS-Aalb10K	aalba5_s00005029	92210	92250	+	TTGCCAGTAGCATTCCCAAATCCCAGCACTACTATTCTAC	92256	random
A. alba	FORGENIUS-Aalb10K	aalba5_s00005035	94284	94324	+	GGCTCGTCTCTTCTTATGGTGGTTATATATCAATCAAGTC	94344	random
A. alba	FORGENIUS-Aalb10K	aalba5_s00005045	10178	10218	+	GAGAATTCCCAATTCTCTGTCCTGATGAATTTGTAGAAGA	10224	random
A. alba	FORGENIUS-Aalb10K	aalba5_s00005053	69241	69281	+	AATGAACTTAATCGTTCTTGAAGTCTAGATTCCTCCTGTC	69303	random
A. alba	FORGENIUS-Aalb10K	aalba5_s00005053	73170	73210	+	CAAAGGCAATGACCAGTGCATTTTCTTTCTCCCGGCTATC	73213	random
A. alba	FORGENIUS-Aalb10K	aalba5_s00005053	74196	74236	+	CATCTTTCTCAGCCAATATACTTACTAGTGTCTCATTCTC	74240	random
A. alba	FORGENIUS-Aalb10K	aalba5_s00005058	76876	76916	+	CATCGTTTTTGATGTCTGTTAAGGTGCCCAAGCACACCAG	76923	random
A. alba	FORGENIUS-Aalb10K	aalba5_s00005060	100823	100863	+	CCGCTGAAAACCCTGAATCGAGAATTTAACGTTCGAGAGC	100866	random
A. alba	FORGENIUS-Aalb10K	aalba5_s00005064	99489	99529	+	TGGAGGTTTTATGGAGGTAGAGGATAAGGATACCGTATTG	99548	random
A. alba	FORGENIUS-Aalb10K	aalba5_s00005071	7412	7452	+	TTTTGATATATCTTCGTCTGCCAAACCACATTTGTTGATG	7470	random
A. alba	FORGENIUS-Aalb10K	aalba5_s00005136	83864	83904	+	GACCTGCTGTGACCGAGAGGACCTGGCATCGCCGGAATCG	83930	random
A. alba	FORGENIUS-Aalb10K	aalba5_s00005140	2494	2534	+	ACTTCAGAAGCCTCCTTATGTAGGGTCGAATGAAAATATC	2540	SNP
A. alba	FORGENIUS-Aalb10K	aalba5_s00005140	3848	3888	+	CTTGCAAAGTTCTCCTTCAGCTACTTTTTCCAAATCAAAC	3899	SNP
A. alba	FORGENIUS-Aalb10K	aalba5_s00005140	4526	4566	+	TGTGCAGTGATGGAAACATATGACACTGTCAAATATTTGC	4583	SNP
A. alba	FORGENIUS-Aalb10K	aalba5_s00005140	4979	5019	+	CATCATGTTCCAAGAAATTTGGAGGCAAGGCGCAGGATTG	5021	SNP
A. alba	FORGENIUS-Aalb10K	aalba5_s00005140	5422	5462	+	TGCTGCCACAGCATCGAGGCCCAGGGAAGGTGGAAATCAC	5465	SNP
A. alba	FORGENIUS-Aalb10K	aalba5_s00005140	5858	5898	+	ACAATTGATATGAATCAAGAAAATAGCTTTGAAGATGCTC	5924	SNP
A. alba	FORGENIUS-Aalb10K	aalba5_s00005140	6604	6644	+	TATAGAGCATGGATTCCTTTCAGCTGTTTGGGATTGTTTA	6668	SNP
A. alba	FORGENIUS-Aalb10K	aalba5_s00005140	6823	6863	+	GAAGGCAATTGAGCTTGGCATCCTCCTGATAGTGTATGCT	6887	SNP
A. alba	FORGENIUS-Aalb10K	aalba5_s00005140	7344	7384	+	GCTTCACCCTATTGGTAATCATAGTTCTGCTGGAGTTCAC	7403	SNP
A. alba	FORGENIUS-Aalb10K	aalba5_s00005140	7662	7702	+	TGGGCAAGAAAACTAATATTGAATAGCAACCCAGACAAAG	7705	SNP
A. alba	FORGENIUS-Aalb10K	aalba5_s00005148	12419	12459	+	AATGATCAAACCCCTTCAAGTAACCTGCCCTTTTCTCTAC	12479	SNP
A. alba	FORGENIUS-Aalb10K	aalba5_s00005148	12650	12690	+	GTACAGAAATACACTTAACACTGTCCTGACTCATTTTAAC	12699	SNP
A. alba	FORGENIUS-Aalb10K	aalba5_s00005207	9930	9970	+	ATGCACTATCCAAGTTGCAAGTACTGCCTTAATGAGCATC	9991	random
A. alba	FORGENIUS-Aalb10K	aalba5_s00005207	11709	11749	+	AATTTCAATTAAGAAACAAGCCAAAATTGCAATGTCCAAC	11774	random
A. alba	FORGENIUS-Aalb10K	aalba5_s00005215	2693	2733	+	TAGTCTTTCTGTATTTCAGGACTAGACTACACGACTTTTC	2739	random
A. alba	FORGENIUS-Aalb10K	aalba5_s00005224	10367	10407	+	TATGCCTCTCAAATATATGGGCGGGAAAAAAACAATAGAA	10428	random
A. alba	FORGENIUS-Aalb10K	aalba5_s00005225	19276	19316	+	TACAATGTACATGCAATTAGTGGAACAATGATAATAAATC	19324	random
A. alba	FORGENIUS-Aalb10K	aalba5_s00005242	16316	16356	+	CAAATTAACAAAATGAAGTTTTGTGTAAAAGAAGTAGTCT	16359	random
A. alba	FORGENIUS-Aalb10K	aalba5_s00005252	2957	2997	+	ATTGCAGATGTTTATCTGAATGAACTACAGGATTTTCTGC	3001	random
A. alba	FORGENIUS-Aalb10K	aalba5_s00005252	3927	3967	+	CGGTGATCTCAAATTTGGAACGGGAGTTTGAGAAGGTTAC	3973	random
A. alba	FORGENIUS-Aalb10K	aalba5_s00005256	73612	73652	+	ACATAATATTCCTGACAAATTTGCATTGTATCAATGAGTG	73670	random
A. alba	FORGENIUS-Aalb10K	aalba5_s00005280	7143	7183	+	GTGCATTTTAATCGATTGGCAGTGCGTGCAAGAAACCAAG	7200	random
A. alba	FORGENIUS-Aalb10K	aalba5_s00005280	16696	16736	+	TTTTGATGGCTTTTCAGGCCCTTATCCATATAGCACTTAG	16758	random
A. alba	FORGENIUS-Aalb10K	aalba5_s00005333	21847	21887	+	TGCATCGCAAGGTTCAGAAAATCAAGAGTCCGGGCTTCTG	21908	SNP
A. alba	FORGENIUS-Aalb10K	aalba5_s00005333	22191	22231	+	ATAGGCGATTGTGGATGAGGACTGGTGTACAAGGAGTTTT	22242	SNP
A. alba	FORGENIUS-Aalb10K	aalba5_s00005333	22524	22564	+	GGGCCAAAAGCCCAACTTCTCCACTTGATTTCAAAACATT	22574	SNP
A. alba	FORGENIUS-Aalb10K	aalba5_s00005333	22845	22885	+	AAGCTCAGATACAATCTTCTCCTCGTGCCCATGTGAGTTC	22899	SNP
A. alba	FORGENIUS-Aalb10K	aalba5_s00005333	23039	23079	+	GCAAAACCCACCTCTCAGACTCGAATGGAGCATTCAGAAA	23087	SNP
A. alba	FORGENIUS-Aalb10K	aalba5_s00005359	76574	76614	+	AACCAATTGGAAATTGGTATTCATTCCCCAATTCATGCTC	76629	SNP
A. alba	FORGENIUS-Aalb10K	aalba5_s00005362	64446	64486	+	TAAATATTCCTATCTGAATATGGCGGTCCGTCAAGAATCC	64493	random
A. alba	FORGENIUS-Aalb10K	aalba5_s00005364	87417	87457	+	ATTAGCAGGCAGAGAATGCTCTTATATGAGACTACGAATC	87459	random
A. alba	FORGENIUS-Aalb10K	aalba5_s00005386	96112	96152	+	TGAAGACATCAATCTAACTCACTGAACAATTATTGGCATC	96170	random
A. alba	FORGENIUS-Aalb10K	aalba5_s00005391	29004	29044	+	GCACCAGCTCTGGCAGCAGACATTCAAGCAGCAGGAATAC	29047	random
A. alba	FORGENIUS-Aalb10K	aalba5_s00005434	94527	94567	+	TTTGCGCTACGCAAAGCGCTTCCCAGAGCTCCACGCATTG	94572	random
A. alba	FORGENIUS-Aalb10K	aalba5_s00005444	27425	27465	+	ACGTGGACGACTAAATGGTCCAAAACGTTGCCTAATAATG	27483	random
A. alba	FORGENIUS-Aalb10K	aalba5_s00005545	62088	62128	+	GGTCGTATCCTGATAATAGCCACTACCTTTCTTATGTTTC	62141	SNP
A. alba	FORGENIUS-Aalb10K	aalba5_s00005562	97667	97707	+	ACCTCAATTAATTTCACTGCTTGAAAAGATCTTGTATATG	97726	random
A. alba	FORGENIUS-Aalb10K	aalba5_s00005564	83472	83512	+	TGGATTCATTCCCATGCCAGGTCCCATAGGCATACTCATC	83524	random
A. alba	FORGENIUS-Aalb10K	aalba5_s00005580	78410	78450	+	CTGAATAACCAGAAAAGCGGGCTACTCGGCGGATCCATAG	78467	random
A. alba	FORGENIUS-Aalb10K	aalba5_s00005582	77456	77496	+	AATATGTCCAGTTACTGTCCACGCTAGTGACGGGAGATTC	77504	random
A. alba	FORGENIUS-Aalb10K	aalba5_s00005616	89394	89434	+	ATATGAGAGTTTCCTTGCGGGTGAAACTGACTTTCTTGAC	89446	random
A. alba	FORGENIUS-Aalb10K	aalba5_s00005644	88057	88097	+	CTTTGCAATAAAGATTGCTCAAGTAGTGGTAATGTCTCTC	88121	random
A. alba	FORGENIUS-Aalb10K	aalba5_s00005646	6273	6313	+	TCCTCGTTCTTGTGGTATTCCTTCCAGGTGTCAGATAAAG	6339	SNP
A. alba	FORGENIUS-Aalb10K	aalba5_s00005666	3862	3902	+	ACCAAGCCACTAATATTCGAAACTTGGCAATAGAGTCAAC	3920	random
A. alba	FORGENIUS-Aalb10K	aalba5_s00005666	4647	4687	+	TCACCCTCATTAGATCTTCATTCAGAGGGTGAGAATGAGC	4693	random
A. alba	FORGENIUS-Aalb10K	aalba5_s00005784	3511	3551	+	ATCTCAACAGAATCTATACCTAGACATGCTAATTCTGGTC	3565	random
A. alba	FORGENIUS-Aalb10K	aalba5_s00005806	73476	73516	+	GGACTTTTTACTTTTATTTGTTCTCAGGGGACCAGAATTG	73532	random
A. alba	FORGENIUS-Aalb10K	aalba5_s00005811	49761	49801	+	TCTCTGCTGGGGTGCAGTGGCACGATATATTCCATCAATC	49803	random
A. alba	FORGENIUS-Aalb10K	aalba5_s00005821	40454	40494	+	ACCGGACTCGACGCCGATACATTGCTCAAAAACAGAAGAG	40496	random
A. alba	FORGENIUS-Aalb10K	aalba5_s00005830	8366	8406	+	TGTCTAGTTCACTTCTGATCACCATGGTGATTTAGAGCAC	8427	random
A. alba	FORGENIUS-Aalb10K	aalba5_s00005864	45997	46037	+	ACTTCCATACCAGTCAAATCTACTCTCAAATATCATTCTC	46055	random
A. alba	FORGENIUS-Aalb10K	aalba5_s00005864	49080	49120	+	CAATTAATGTATTATATGTGTAAGAACTGTATGGTCTCTG	49132	random
A. alba	FORGENIUS-Aalb10K	aalba5_s00005864	49933	49973	+	TTTTCGTGGATAACGATGACTTTCTGTATTTGTCTCTCTG	49990	random
A. alba	FORGENIUS-Aalb10K	aalba5_s00005883	37826	37866	+	TTTCAAGTAATCAGCTGAGCCCTGGCAAGAGGGTATTAAG	37889	random
A. alba	FORGENIUS-Aalb10K	aalba5_s00005903	91290	91330	+	GTGGGTTTCATAGCTGGGGGTTTCATTCTGGCAGCTGTTC	91349	random
A. alba	FORGENIUS-Aalb10K	aalba5_s00005927	68367	68407	+	ATAGACAACTAAGTTTATATCGTTTAGATGTAACATTCAC	68411	random
A. alba	FORGENIUS-Aalb10K	aalba5_s00005932	48478	48518	+	TATCAATTTCCACTAATTCAGAAGATTGACCTCGTCATCC	48544	random
A. alba	FORGENIUS-Aalb10K	aalba5_s00005952	76552	76592	+	TGAGAATGGAAGAGAAAACGAACATCGGCTACCTTGAATC	76614	SNP
A. alba	FORGENIUS-Aalb10K	aalba5_s00005952	76999	77039	+	TCTGCCAAAATACCGAACTCCACGATCGGCATCCGCTCAC	77063	SNP
A. alba	FORGENIUS-Aalb10K	aalba5_s00005952	77160	77200	+	GGTGCTTCTGATAAAGCCCAACAGATAGGCTACATTGAGG	77203	SNP
A. alba	FORGENIUS-Aalb10K	aalba5_s00005954	71011	71051	+	AAGTTGCATAGCACACATATCTGAGGGTCAGCGACTCTGG	71072	random
A. alba	FORGENIUS-Aalb10K	aalba5_s00005955	10917	10957	+	ATCGTTATACTTTGTGGAGGCCATGTGGCACTTGGGTCAC	10978	random
A. alba	FORGENIUS-Aalb10K	aalba5_s00005964	90632	90672	+	GATCATTTCATAAAGGGGCTAGATCAAAGTGGTATTTTGC	90692	random
A. alba	FORGENIUS-Aalb10K	aalba5_s00005969	53146	53186	+	CTGCAAAACGTTACTTTTGCAGAGTCACATGCAAGTTTAG	53212	random
A. alba	FORGENIUS-Aalb10K	aalba5_s00005969	61304	61344	+	TAATTTCCATGACGTGCATCACAAATTAGGTCGAGCTTGG	61360	random
A. alba	FORGENIUS-Aalb10K	aalba5_s00005993	18877	18917	+	AATGATATAATTCTCAGTGTAACCCCTGCTTGTCATTAAC	18933	random
A. alba	FORGENIUS-Aalb10K	aalba5_s00006013	88776	88816	+	CTCTTATCTATTAGGCCAGGCCACTGTGATCAGAGAGATA	88820	random
A. alba	FORGENIUS-Aalb10K	aalba5_s00006034	86746	86786	+	ATTCTCAATCCTAGGTGAACCTTCAATATCCCAGCATCCA	86812	random
A. alba	FORGENIUS-Aalb10K	aalba5_s00006044	12563	12603	+	GAGGGGAAACGCCTGGAGGAGGTGCTGGCACTCCAAATAC	12616	random
A. alba	FORGENIUS-Aalb10K	aalba5_s00006047	72555	72595	+	GGCCATAATTCGGGAGAAACCGAACGTCAAGTGGGCTGAC	72616	SNP
A. alba	FORGENIUS-Aalb10K	aalba5_s00006052	63530	63570	+	ATTGCATGAGTTGAGTCTTCATCTCCTTCACTTGTTCCTC	63573	random
A. alba	FORGENIUS-Aalb10K	aalba5_s00006078	23248	23288	+	AATACAGTAGATCACAGTCGAGAAGAACCAGTCAGATGAG	23310	random
A. alba	FORGENIUS-Aalb10K	aalba5_s00006078	25897	25937	+	CCAGCCCTACACAGATTTCCCTCACCTTCCCTGGTTTTCC	25955	random
A. alba	FORGENIUS-Aalb10K	aalba5_s00006078	27858	27898	+	GAAAATAAATGCTTTACAGTAATTTTTGGAGGATCTTATC	27916	random
A. alba	FORGENIUS-Aalb10K	aalba5_s00006134	96869	96909	+	AGGAACAAATTAGTTATGCCTTGTAGAGAGAATTAAGGAC	96919	random
A. alba	FORGENIUS-Aalb10K	aalba5_s00006151	94211	94251	+	CGCAGCTCACCTAGAAGTTATAATCTAGTGGGCATATTTC	94274	SNP
A. alba	FORGENIUS-Aalb10K	aalba5_s00006151	95946	95986	+	CAAGCAAAAATTCTGCGCTTGTAGACGAAGGTAATTAAAC	96011	SNP
A. alba	FORGENIUS-Aalb10K	aalba5_s00006204	72435	72475	+	ACTTTTTGCATAAAAAACACAAGCCATAAAAGACTTCAGC	72492	SNP
A. alba	FORGENIUS-Aalb10K	aalba5_s00006204	73179	73219	+	ACAGCTCATCAAAAGTCCTCATATCTAGCTGGTAGCGAAG	73226	SNP
A. alba	FORGENIUS-Aalb10K	aalba5_s00006204	73720	73760	+	CCTGGGATCAAACATGTCAGATTGGCTCAATTCTGTTTTA	73772	SNP
A. alba	FORGENIUS-Aalb10K	aalba5_s00006204	74385	74425	+	ATTCCAGGGCTTTTATCAATTTCTTAATTTTCCATATCTC	74432	SNP
A. alba	FORGENIUS-Aalb10K	aalba5_s00006226	70055	70095	+	TCTAAAAACAAAGCGAAGCCGCCCGTTATAATCACCAGAG	70121	random
A. alba	FORGENIUS-Aalb10K	aalba5_s00006228	40084	40124	+	TGATCAGCCCGCCCCTGACCTCCCGCTTATAGATTTATCC	40142	random
A. alba	FORGENIUS-Aalb10K	aalba5_s00006247	38793	38833	+	AGCACCTCCACGAAGATTGCAGGGAAGGTTAATCTGCTTC	38851	random
A. alba	FORGENIUS-Aalb10K	aalba5_s00006257	43753	43793	+	AGAAATCATTGCGTGGTTTGTGTTTGTATATATCCGTTTC	43795	random
A. alba	FORGENIUS-Aalb10K	aalba5_s00006300	94065	94105	+	AATGAAGTAATCCTTCAAAAAGCTACAGACTAAGAACAAG	94122	random
A. alba	FORGENIUS-Aalb10K	aalba5_s00006302	6170	6210	+	GTGGCATTCATGTAGAGAAGGCTGTGTTCTAGTGGTTAAG	6235	random
A. alba	FORGENIUS-Aalb10K	aalba5_s00006320	16627	16667	+	TTCTCCTTCTCCCGATCCCCCATCCACCCGGGATCCTCCA	16690	random
A. alba	FORGENIUS-Aalb10K	aalba5_s00006329	95364	95404	+	ACAGGCCAGAATAACTCGTCCTTTACTACATATGATTACT	95419	random
A. alba	FORGENIUS-Aalb10K	aalba5_s00006344	26439	26479	+	CATAGCAAAATTCACAGGTTAAAACTTTATGATAGACAAC	26490	random
A. alba	FORGENIUS-Aalb10K	aalba5_s00006344	30672	30712	+	AATAAAAGTGATAATTGGCATCCACCCATTTTGAGAAAAC	30738	random
A. alba	FORGENIUS-Aalb10K	aalba5_s00006351	83216	83256	+	TTAGGTACAAACGGCTACCAAAAAGTCTCTTGTTTTGTCC	83280	random
A. alba	FORGENIUS-Aalb10K	aalba5_s00006379	12479	12519	+	GGGTAATTTCTAAATACTCATGTTTCTTGCCTGATGAACC	12545	random
A. alba	FORGENIUS-Aalb10K	aalba5_s00006414	27438	27478	+	TCCTCTCTGAGAGACGAGATTTGTGCGCGGAGGGCTTCAC	27498	random
A. alba	FORGENIUS-Aalb10K	aalba5_s00006428	84927	84967	+	GAGGGTCTTCTACCTGGCTGGATTCAGCTCCCACTTTGAC	84969	random
A. alba	FORGENIUS-Aalb10K	aalba5_s00006446	60905	60945	+	AGGTTCAATAAAGCTGCTGCCAGCCACTCCAGTCTCAAAG	60969	random
A. alba	FORGENIUS-Aalb10K	aalba5_s00006464	74938	74978	+	GATATGTTGAATGAGCCTGCCAAGTAGAACACACACTAGG	75002	SNP
A. alba	FORGENIUS-Aalb10K	aalba5_s00006474	11314	11354	+	CGGCTCTCATGCTGATTGGTTCAGTTACATTTATGATTGG	11361	random
A. alba	FORGENIUS-Aalb10K	aalba5_s00006565	69575	69615	+	GGTTGCATTTTAGAACGATTCCCATTCTGTAACCGTACTC	69624	random
A. alba	FORGENIUS-Aalb10K	aalba5_s00006596	45712	45752	+	GATGTGAGCTACGAGAATCCAGATTTCTTGGAAGCCAAAG	45758	random
A. alba	FORGENIUS-Aalb10K	aalba5_s00006601	2381	2421	+	TGTATCAATGGATTCTGTGCAGGTTTGCACATGGGTAATG	2438	random
A. alba	FORGENIUS-Aalb10K	aalba5_s00006601	4576	4616	+	GTGTGGCAAGCCTGCTTCAAGTCTTGGTTTGTTGCAAGTG	4634	random
A. alba	FORGENIUS-Aalb10K	aalba5_s00006635	65091	65131	+	AGGAGCTTACATTTATCTCTAACTGGTTGGGCGGCGTTGC	65153	random
A. alba	FORGENIUS-Aalb10K	aalba5_s00006635	70030	70070	+	CACTTATGAAGACCATTAAGGCGAAGGTGATGGAAGAGAG	70095	random
A. alba	FORGENIUS-Aalb10K	aalba5_s00006638	46399	46439	+	GCAACAAAAGCCCATTCAGCAAAGCGAACAATAGTGATAC	46444	random
A. alba	FORGENIUS-Aalb10K	aalba5_s00006656	65195	65235	+	TAACAGATGATGGAACATGTATTCCATACATGCTGAGAGC	65250	random
A. alba	FORGENIUS-Aalb10K	aalba5_s00006661	3748	3788	+	CATTGAAAGAAGGGCTTTCACGTGCAGATCTCTTTTAATC	3793	SNP
A. alba	FORGENIUS-Aalb10K	aalba5_s00006663	62229	62269	+	ACACTATTACCAAGCTTAACATCTGGAAACAAATTCAGTG	62294	SNP
A. alba	FORGENIUS-Aalb10K	aalba5_s00006681	48257	48297	+	TCTCCCAAATATATTCGTTGGGAAAGCCGAGAAAATGAAC	48310	random
A. alba	FORGENIUS-Aalb10K	aalba5_s00006685	50650	50690	+	TCCGCTTTCAGTAATGATGACTGGGACGTTAGAATATCCC	50697	random
A. alba	FORGENIUS-Aalb10K	aalba5_s00006714	64126	64166	+	GGGTTTGCCCAAAAAGGGATTGGTGAAGAGGCCTGGAATC	64190	random
A. alba	FORGENIUS-Aalb10K	aalba5_s00006714	86487	86527	+	CTTGGCTGCTCTTGAATATGGCAAGGAGGTGCATGAAGAC	86541	random
A. alba	FORGENIUS-Aalb10K	aalba5_s00006736	91798	91838	+	AAGCCATGCTTCATCTCATCGTCAAAATAACACAGCATAG	91857	SNP
A. alba	FORGENIUS-Aalb10K	aalba5_s00006736	92035	92075	+	TCTCAAGGAGAGAATAATCTGCATTAATGGGGTCATAGAG	92096	SNP
A. alba	FORGENIUS-Aalb10K	aalba5_s00006736	92304	92344	+	CGTTACCCAATGCGAGGATCATGATCCACCAGCCCTCTGG	92363	SNP
A. alba	FORGENIUS-Aalb10K	aalba5_s00006744	31609	31649	+	TGCTTGTACTAAGCTTTTGGCCTGGTAGTTGAAAGATTAC	31654	random
A. alba	FORGENIUS-Aalb10K	aalba5_s00006744	33603	33643	+	TTTCTTCAGCCAGGCTTCCTCTCGGGACGACTCGTTGGAC	33660	random
A. alba	FORGENIUS-Aalb10K	aalba5_s00006776	47197	47237	+	TTTGACTCATTGCAGTTTAAGTCCTCCAATTTTATAACTC	47258	random
A. alba	FORGENIUS-Aalb10K	aalba5_s00006776	49227	49267	+	CGCACAGGCACTAAGAAGGCTAGTGTAAGTGAACTCGTTG	49283	random
A. alba	FORGENIUS-Aalb10K	aalba5_s00006785	32628	32668	+	GCTTCTATCGACCTGTTGATAGAGTTCCATATCCTACTGC	32681	random
A. alba	FORGENIUS-Aalb10K	aalba5_s00006813	34527	34567	+	GAAGCACATATACTTCATTGAGGGAAATCGTTGAGCAAAC	34575	random
A. alba	FORGENIUS-Aalb10K	aalba5_s00006813	36296	36336	+	CAATGAACTCTGCTATGATCGCACGGTAGAAGCCCCATAG	36340	SNP
A. alba	FORGENIUS-Aalb10K	aalba5_s00006813	36480	36520	+	AAACGATACCAGCACGAGAAAGGAAGGAAGAAGAAAACAC	36526	SNP
A. alba	FORGENIUS-Aalb10K	aalba5_s00006818	42008	42048	+	GTCAGCTCCTTGCTCTGGTATGGCTACAGCATGTTTTTCC	42060	random
A. alba	FORGENIUS-Aalb10K	aalba5_s00006838	79833	79873	+	AAAGAACTAGAATTGCTCTTACCATTAGAACGTGTTGTTG	79898	random
A. alba	FORGENIUS-Aalb10K	aalba5_s00006891	65691	65731	+	CTTTGGTCTTCTTTCTGGTGCTGTTGGTTTGGGCATGTGG	65756	random
A. alba	FORGENIUS-Aalb10K	aalba5_s00006902	8937	8977	+	CCACTGCTTTTCTGCATTATGAAGGCTTGGAAAAATAAAA	8979	random
A. alba	FORGENIUS-Aalb10K	aalba5_s00006905	54399	54439	+	TCCTCATTTCAAATATGGTGCCAACTAAATTTTGGCCATC	54455	random
A. alba	FORGENIUS-Aalb10K	aalba5_s00006908	53664	53704	+	GATTGCAGTATCTAGATCTCTCCTTCAACAATATGTCAGG	53729	random
A. alba	FORGENIUS-Aalb10K	aalba5_s00006926	62515	62555	+	GAAGCCTTGTCAGCTGTACCACCCACCGTGTGCTCTTCAC	62559	random
A. alba	FORGENIUS-Aalb10K	aalba5_s00006948	60586	60626	+	CTTCAATGGACAAGGTCATGTTGGCAGAGGCGTTTGTGAC	60632	random
A. alba	FORGENIUS-Aalb10K	aalba5_s00006948	82442	82482	+	TCCGGGTGGGATTCCTGGCGAAGCCCTTCTGTACTTGTTG	82491	random
A. alba	FORGENIUS-Aalb10K	aalba5_s00006961	50392	50432	+	CTCATATCGAGGTGAACTCTGTAGGAGTTTTTTTAAGCGC	50453	SNP
A. alba	FORGENIUS-Aalb10K	aalba5_s00006978	59899	59939	+	GTAACAAAGCTTACAATAGTTTCCAATGTTTTCTCAATGC	59965	random
A. alba	FORGENIUS-Aalb10K	aalba5_s00006994	78431	78471	+	CTGATAACAGGCCTCATTGACATATTTCAGCAACTCTGTG	78476	SNP
A. alba	FORGENIUS-Aalb10K	aalba5_s00006994	92271	92311	+	CTCATCATGGTAAAGTAGGGTGCCTAGTTCTGGACGTAAC	92324	SNP
A. alba	FORGENIUS-Aalb10K	aalba5_s00007006	72243	72283	+	TCAGCGAAATGAAGAAGACTGGGAGATGGCTTCCTCTAGC	72299	SNP
A. alba	FORGENIUS-Aalb10K	aalba5_s00007006	73216	73256	+	GCATGCGTTAATGCCGAGGAGATGTTTGGTAAGTGGAAGG	73264	SNP
A. alba	FORGENIUS-Aalb10K	aalba5_s00007006	88990	89030	+	CCCAAAAAACCTCCCGTACTCGTCGTTTCGGCGTTTCAAG	89050	random
A. alba	FORGENIUS-Aalb10K	aalba5_s00007032	10753	10793	+	GGACTGTTCGCCGCCGAGAATTATGTGGTCGAAATCTATC	10801	random
A. alba	FORGENIUS-Aalb10K	aalba5_s00007059	44103	44143	+	ATCTGCTTCCCTTGTTCTAATGCCAATGATCTTGCACAGG	44161	random
A. alba	FORGENIUS-Aalb10K	aalba5_s00007067	84947	84987	+	ATTATCTAATATGAGATTCTTGCAACTATTGATGACATTG	84990	random
A. alba	FORGENIUS-Aalb10K	aalba5_s00007078	38589	38629	+	TCCACATTCTACACATCTGTGGGGCAACCTGATCAACCTC	38651	random
A. alba	FORGENIUS-Aalb10K	aalba5_s00007079	5350	5390	+	TGTAACATTGCTTGGATGGAATGCATGTATTATCAAAGTT	5392	random
A. alba	FORGENIUS-Aalb10K	aalba5_s00007159	70658	70698	+	TCCAATGTAGCACGGAAGCTTGCCACGCACATTTTGCAGC	70717	random
A. alba	FORGENIUS-Aalb10K	aalba5_s00007171	21892	21932	+	GTACAGCCCGATGGACTGCTAGAAGTAGAACCTATTACTG	21949	random
A. alba	FORGENIUS-Aalb10K	aalba5_s00007180	88659	88699	+	TGGCCTGGAGGGGAAGGCCAAGATGTCCAGCGATGACGTG	88724	random
A. alba	FORGENIUS-Aalb10K	aalba5_s00007197	86974	87014	+	GCTGCCTAATGCCAGGGCAACGTAGACCCCAATCAGAAGG	87030	random
A. alba	FORGENIUS-Aalb10K	aalba5_s00007203	55404	55444	+	ACAGGATAATTTAATAGTCAGTATTTGTTGGATCACGTTG	55459	random
A. alba	FORGENIUS-Aalb10K	aalba5_s00007233	66156	66196	+	GCAGTTCTATGATGTAATGCATACTTTGTTTGATGAAATG	66203	random
A. alba	FORGENIUS-Aalb10K	aalba5_s00007239	78155	78195	+	TGGAGGAACCTGACCTTTGGGAAGCATCTGAAACACATTC	78213	random
A. alba	FORGENIUS-Aalb10K	aalba5_s00007243	35712	35752	+	CAAAATACATCTTCAGATGCATCCAAAAGGCAGGGCAAAA	35769	random
A. alba	FORGENIUS-Aalb10K	aalba5_s00007254	60488	60528	+	TTTGCTACAATAGCTTCTCTGGACAGTGCTAATGGCAAAG	60550	random
A. alba	FORGENIUS-Aalb10K	aalba5_s00007254	62585	62625	+	GGTTCATTTACTAAACCCACACAAAGACAGATGCTCATTC	62651	random
A. alba	FORGENIUS-Aalb10K	aalba5_s00007264	49762	49802	+	GTAGCCGCTTCTATTGCATCTTGGATGCTACTCAAACTAT	49822	random
A. alba	FORGENIUS-Aalb10K	aalba5_s00007306	65740	65780	+	TCTTTTAATAGGTAGGTATCAAATGTTGGAATCCTCTTGG	65806	random
A. alba	FORGENIUS-Aalb10K	aalba5_s00007311	28330	28370	+	CTGGCCTCCTTGAAATGTTGGACATGAAAGCCTCTTTCTC	28376	SNP
A. alba	FORGENIUS-Aalb10K	aalba5_s00007311	30425	30465	+	TGTGTAGCACCATTGATCCTACGTGTACCTACATACAAAC	30490	random
A. alba	FORGENIUS-Aalb10K	aalba5_s00007311	31251	31291	+	ACGGTGTGGTTATGCAAGTATCATGGGGCATTGTGGAGAG	31293	SNP
A. alba	FORGENIUS-Aalb10K	aalba5_s00007311	32710	32750	+	TTTCCTTCAAATTCGAAGAGCTAGTTATAAACATGGAGTG	32772	SNP
A. alba	FORGENIUS-Aalb10K	aalba5_s00007311	33027	33067	+	TTAGAATGTAAGAATAGTTGCTAACGGTGATGATGGAAAG	33092	SNP
A. alba	FORGENIUS-Aalb10K	aalba5_s00007311	34492	34532	+	TGGACCAGTTACACATGTTGTTCCGAGTGATTCTGCTGTC	34549	random
A. alba	FORGENIUS-Aalb10K	aalba5_s00007355	13761	13801	+	AAACCCCTCAGCCACGATCCATTTCGGAGGCACCATTCTC	13815	random
A. alba	FORGENIUS-Aalb10K	aalba5_s00007370	17246	17286	+	AAGGAACCTGCATTCCCGTTGTTGCTATGGGTATGATCTG	17296	random
A. alba	FORGENIUS-Aalb10K	aalba5_s00007378	55047	55087	+	AATTTGTTTTGGCTAGCGTAAAGCTAAAACATTGTTCCAT	55098	random
A. alba	FORGENIUS-Aalb10K	aalba5_s00007400	15935	15975	+	GCCAGTGGTTGGTTGATTCAGTTGAATACTGACAGAGAAG	15978	random
A. alba	FORGENIUS-Aalb10K	aalba5_s00007451	71400	71440	+	AGAATGTTGTACCTCGGTTTTCTACAAATTCTACTACCTC	71455	random
A. alba	FORGENIUS-Aalb10K	aalba5_s00007466	28171	28211	+	TCTATTTTACTGTACGGCTAAGCTTTTATGCTGCAGGAAG	28232	random
A. alba	FORGENIUS-Aalb10K	aalba5_s00007466	30365	30405	+	GGTTTTACAGGTCCCTTTATTAGTCCTACAGGAGGTATTC	30423	random
A. alba	FORGENIUS-Aalb10K	aalba5_s00007470	68168	68208	+	GGCCGAGTTTATAGGTATTGCCTCTTTTCATTTATTTACC	68211	random
A. alba	FORGENIUS-Aalb10K	aalba5_s00007471	16215	16255	+	AAGTTTAACTGCCTTGGATTACTGTTAATAAGGGTCTAAC	16260	random
A. alba	FORGENIUS-Aalb10K	aalba5_s00007501	4717	4757	+	CCTGCGAATATCTCCAAGTTTTTCGCTTGAGATGGTTAAG	4772	random
A. alba	FORGENIUS-Aalb10K	aalba5_s00007501	6506	6546	+	TTCACCAACGCTCTCTATTTGTCGATCTATTTGAGTTAAG	6564	random
A. alba	FORGENIUS-Aalb10K	aalba5_s00007506	22106	22146	+	GTGGGATCTCCTGTTCGAATCTCGTGGAGTGTAGGGTTTG	22152	SNP
A. alba	FORGENIUS-Aalb10K	aalba5_s00007506	22351	22391	+	GAGGACTTACTTATTATTATTGTCAAAGTCTCTCCGACTC	22407	SNP
A. alba	FORGENIUS-Aalb10K	aalba5_s00007506	23058	23098	+	CATTGGCCAACTTCTGCATTGTGTTGTTTCTTATCCAGTC	23108	SNP
A. alba	FORGENIUS-Aalb10K	aalba5_s00007506	27961	28001	+	TACAGGAAAGAATTGGCTCTAGCTTTTCTTCTTCTAACAG	28024	SNP
A. alba	FORGENIUS-Aalb10K	aalba5_s00007506	28655	28695	+	CTTCCCTATTCTTGTGATTCTGGGTCAATTTTTTTATTGG	28716	SNP
A. alba	FORGENIUS-Aalb10K	aalba5_s00007506	72808	72848	+	CAACGACACTACAAACTATCAAGAGGTATAGTGAGTGAGC	72851	random
A. alba	FORGENIUS-Aalb10K	aalba5_s00007508	28043	28083	+	GTGGATTACCATACTCGTCCTGCTCGCCTTCGCCGGGAAG	28102	random
A. alba	FORGENIUS-Aalb10K	aalba5_s00007533	83638	83678	+	TTGCACTTAGTGATCGAGAGGATGCTACTGGAGATGGTGA	83704	random
A. alba	FORGENIUS-Aalb10K	aalba5_s00007548	51786	51826	+	TTGCGAGTGGAAAATCTAATTTCTGGGTTAGTTTACAGAC	51831	random
A. alba	FORGENIUS-Aalb10K	aalba5_s00007548	52320	52360	+	TCTGTTGTTATCCACTGATTAACTAAAAGGGAAGAGGTTC	52368	random
A. alba	FORGENIUS-Aalb10K	aalba5_s00007555	38867	38907	+	GATTGAGAAGCATTGTGGGCACTGAAATTCAAGAGAACAG	38922	random
A. alba	FORGENIUS-Aalb10K	aalba5_s00007590	75191	75231	+	ATTAAAACCCTCATTCCAGAGTTATTAAAACTTATTGCAC	75256	random
A. alba	FORGENIUS-Aalb10K	aalba5_s00007612	85718	85758	+	ACACTCCATTCGACGTTGTCTTCATCAATTTGACAGAATC	85775	random
A. alba	FORGENIUS-Aalb10K	aalba5_s00007619	50031	50071	+	GCCGGTTCCTGCCCGCGTCAAGAACCTGCGGGCGGATGAG	50085	random
A. alba	FORGENIUS-Aalb10K	aalba5_s00007653	51293	51333	+	ATGAATGCTTGCACCATGGAAAGCGTCGAGGAGGACTTAG	51339	random
A. alba	FORGENIUS-Aalb10K	aalba5_s00007657	41156	41196	+	TGAAGGGTTGCAATGTTTGCACATGATAGTAACACAGTAG	41202	random
A. alba	FORGENIUS-Aalb10K	aalba5_s00007657	42588	42628	+	TTTCCATCATGTGGGTATGGACTAATCTTCCCTCTGTGAG	42649	random
A. alba	FORGENIUS-Aalb10K	aalba5_s00007670	24916	24956	+	TACATGCAGGCTGATCAACATTTCTTCTATGTGTGAATTG	24979	random
A. alba	FORGENIUS-Aalb10K	aalba5_s00007679	24534	24574	+	TCGTTGAGGTTAGTTTCAGCCAGCATATTCGCCATCTCTG	24586	random
A. alba	FORGENIUS-Aalb10K	aalba5_s00007696	79683	79723	+	CTTCAATTGAGAAAACCTGACATAGAATGTTGAGAGCTAC	79744	random
A. alba	FORGENIUS-Aalb10K	aalba5_s00007703	3080	3120	+	ACTTCTTCATAATGTATAATATAGGAAGCCATTTGAACAG	3126	random
A. alba	FORGENIUS-Aalb10K	aalba5_s00007726	12450	12490	+	CACATGAGAAATATCCTAGCTATCTCAACCTACAAACATC	12493	random
A. alba	FORGENIUS-Aalb10K	aalba5_s00007728	81250	81290	+	AGATTATTATACAACGTGCAGAGGGAGGAGAACGGAGATG	81311	random
A. alba	FORGENIUS-Aalb10K	aalba5_s00007781	18727	18767	+	ATCACCCGTATTGTATCCCATGAATCGGAGTTGAGTTGAC	18772	SNP
A. alba	FORGENIUS-Aalb10K	aalba5_s00007781	20118	20158	+	AAGGTAAAATATTTAAGTGAAGAAAGATGAAGAACAATCG	20177	SNP
A. alba	FORGENIUS-Aalb10K	aalba5_s00007781	20769	20809	+	TCGAGCTAATAGGAAGGATATGCAAAAGCATGCCCTGAGC	20825	SNP
A. alba	FORGENIUS-Aalb10K	aalba5_s00007781	21086	21126	+	CCATCTACTCATGCATGTTAACAGGGGATTTCCACTAAAT	21148	SNP
A. alba	FORGENIUS-Aalb10K	aalba5_s00007789	80252	80292	+	AATCGATGAGCTTCCTCGAGCAGAATATTACGTTCATTCA	80297	random
A. alba	FORGENIUS-Aalb10K	aalba5_s00007800	1913	1953	+	CCAGCTTTTAGATATGGTGGACTTCTGGTTCACATCATTC	1963	random
A. alba	FORGENIUS-Aalb10K	aalba5_s00007800	3703	3743	+	AGACTGGCAAACGTTTTCAGTGTCGGTTTTTCGCCTGCAA	3747	random
A. alba	FORGENIUS-Aalb10K	aalba5_s00007831	7019	7059	+	TGGCCATTACAGGTTTGCTCAAATTTTGTTATCTGATGTG	7082	SNP
A. alba	FORGENIUS-Aalb10K	aalba5_s00007831	10455	10495	+	TTATCAAAGGAAAGGAGATTCATGGCCATTACGTGACATC	10514	SNP
A. alba	FORGENIUS-Aalb10K	aalba5_s00007831	10721	10761	+	ATTCAGTTGCAACTGAAGACTCCAATGCTCATATTTTCAC	10768	SNP
A. alba	FORGENIUS-Aalb10K	aalba5_s00007831	11169	11209	+	ATTGAAGTTTTGAACTTCGATTGGAGTGAACCCAGAAGTG	11219	SNP
A. alba	FORGENIUS-Aalb10K	aalba5_s00007849	69783	69823	+	GACCAACAAATGTAGCGGTAGAGTTGAGAGCCACGAGGAC	69841	random
A. alba	FORGENIUS-Aalb10K	aalba5_s00007876	26550	26590	+	GCAATATATAGTACCATTTGGCCCACCTGTACAGAAATAC	26594	random
A. alba	FORGENIUS-Aalb10K	aalba5_s00007900	18490	18530	+	AACCCAAATGTCAATAAGGGACACGTCTGAGGCTGTAAAC	18538	SNP
A. alba	FORGENIUS-Aalb10K	aalba5_s00007900	21730	21770	+	TGTTTGGCAAATTATCAAACCACTCACTAACTATTAACTC	21794	random
A. alba	FORGENIUS-Aalb10K	aalba5_s00007900	22213	22253	+	GGGCCTTAAACCTCCTAGCTTGCTGCTTTTCTGCTGGTAG	22262	SNP
A. alba	FORGENIUS-Aalb10K	aalba5_s00007903	86505	86545	+	ATTGAAAATCTATGAATACATCTGCTGTCTCCTAACAAAC	86562	random
A. alba	FORGENIUS-Aalb10K	aalba5_s00007916	62407	62447	+	ATCCTCACAGAATGGGTCACATTGTGATTATCATCCTCAC	62450	random
A. alba	FORGENIUS-Aalb10K	aalba5_s00007949	60048	60088	+	ACAATAGGCTGTCTAGATGCAATGAACACATGAAGAGTTG	60110	random
A. alba	FORGENIUS-Aalb10K	aalba5_s00007970	61993	62033	+	GATAGCTGAATGCTACATGTAGATTCAACATCCAACATTC	62054	random
A. alba	FORGENIUS-Aalb10K	aalba5_s00007975	41615	41655	+	ATCTAGAATTGTCTCAATTATTTCTATTATATCTAGACTG	41677	random
A. alba	FORGENIUS-Aalb10K	aalba5_s00008007	46691	46731	+	ATGGCAGTAGGTTTTCTTGCCTCGTATGTTCTTAATGTTG	46741	random
A. alba	FORGENIUS-Aalb10K	aalba5_s00008009	42457	42497	+	AAAAAAAGCCGCAGTAGATGAAGCCTTCCCCCACCACCAG	42513	random
A. alba	FORGENIUS-Aalb10K	aalba5_s00008014	31725	31765	+	ATGGGATGTGACAGATGGTGATATTGATAGATTTAGTAGG	31791	random
A. alba	FORGENIUS-Aalb10K	aalba5_s00008018	54064	54104	+	TGGAGGTTGTAGATTTCTCCACTCTTGCTTTCATTGCTTG	54118	random
A. alba	FORGENIUS-Aalb10K	aalba5_s00008031	68722	68762	+	AATGGGTCTACAGGCCATTTCTCGGGCGAGACTCTATGTG	68770	random
A. alba	FORGENIUS-Aalb10K	aalba5_s00008117	8045	8085	+	CACTCATAAAGCCAAATGGAGGTTGCTGGAATTGATGATG	8095	random
A. alba	FORGENIUS-Aalb10K	aalba5_s00008117	59320	59360	+	CTCTTCTAATTATTATACCATGGATTTCCTTGCCCTGGTC	59379	random
A. alba	FORGENIUS-Aalb10K	aalba5_s00008117	84353	84393	+	AGCTGGTTCAACCGGCAAACTTCAATGGACTACAGAGTTG	84397	random
A. alba	FORGENIUS-Aalb10K	aalba5_s00008132	72701	72741	+	TTGGGGTTTTAGTTAATTTCTCCTATGGCGATTTGTCCTG	72755	random
A. alba	FORGENIUS-Aalb10K	aalba5_s00008143	81851	81891	+	GTATATAAAAACATTAGCCCGGTGTACATTTACAACTTAG	81905	random
A. alba	FORGENIUS-Aalb10K	aalba5_s00008144	31930	31970	+	GTGGGTTTCGATCTGGTGCTGTGATTCAGAACATTCTTGC	31988	random
A. alba	FORGENIUS-Aalb10K	aalba5_s00008163	82172	82212	+	TTCACCAGAATGATTACGACGCACCTTCACATTTCCTACC	82237	random
A. alba	FORGENIUS-Aalb10K	aalba5_s00008176	58292	58332	+	AGTCGAAGTGGAGGAGGACAAGAAACATGGCAGAACTAGC	58355	random
A. alba	FORGENIUS-Aalb10K	aalba5_s00008183	85032	85072	+	TCATGTACAGGAACACTGCAAAATCCCACTGTCCATTTTC	85075	random
A. alba	FORGENIUS-Aalb10K	aalba5_s00008201	84632	84672	+	GCTGGAATACCCAAAACACTCGGGATTGAATTAGGCAAAC	84690	random
A. alba	FORGENIUS-Aalb10K	aalba5_s00008202	59769	59809	+	CATTTCGCTCATATTGGATAACACACTGACCGATATTTAC	59829	random
A. alba	FORGENIUS-Aalb10K	aalba5_s00008230	47428	47468	+	TGCAATTCGCGAATGCTGAGTTAGGTTTGTTCATTTGGAT	47478	SNP
A. alba	FORGENIUS-Aalb10K	aalba5_s00008245	84150	84190	+	TCGCAGAGGTAACGATGGGTATCCAGAGTCTCTTGGTCTG	84204	SNP
A. alba	FORGENIUS-Aalb10K	aalba5_s00008247	49743	49783	+	GATACTAGAGAAAAGGTCAGCGAGCAAGATGCTTGTAGAG	49805	random
A. alba	FORGENIUS-Aalb10K	aalba5_s00008254	16052	16092	+	CGATTGTTGCAGGTGGTCCGTTCCGGATCTCATATTATAC	16100	random
A. alba	FORGENIUS-Aalb10K	aalba5_s00008270	68951	68991	+	AAGGTTAAGGTTAATGTCAAAAAAGAGCCCCCCTAAAAGG	69006	random
A. alba	FORGENIUS-Aalb10K	aalba5_s00008291	20684	20724	+	CAGAGAATATCTCCCTCAAACCCCCAAAAGCAATAATATC	20750	random
A. alba	FORGENIUS-Aalb10K	aalba5_s00008343	86405	86445	+	TCATCATAGCTGCCAGTGATGACACAATTTTCCCGCTCTG	86459	random
A. alba	FORGENIUS-Aalb10K	aalba5_s00008406	80423	80463	+	GGGCAAGACAATGAGATTAACAAGGCGGTGAGAACGAGAG	80482	random
A. alba	FORGENIUS-Aalb10K	aalba5_s00008421	49438	49478	+	CACGGTTTTCTCACTGAAGGCGCAGCTGGAGGGCGGGAAG	49501	random
A. alba	FORGENIUS-Aalb10K	aalba5_s00008442	37906	37946	+	AATTAATTACCTGGTGTGGTATAGAGATGTATTAAACTAA	37949	random
A. alba	FORGENIUS-Aalb10K	aalba5_s00008472	10996	11036	+	GACACAGGCACAGCAGACACCATTGCCTAATCCGAGCATC	11062	random
A. alba	FORGENIUS-Aalb10K	aalba5_s00008496	64312	64352	+	CCAGTCCGATGTGATCATGTATCGCTGTAGAGCTTTTACG	64375	random
A. alba	FORGENIUS-Aalb10K	aalba5_s00008496	65576	65616	+	CCGTTTCTACACTCGTTGCAGCCTTTTGCATAAGAAAAGG	65635	random
A. alba	FORGENIUS-Aalb10K	aalba5_s00008497	60405	60445	+	TCGCAAACACTTGTATGGTAAAGTCTCTCACCAGTTCCAC	60459	random
A. alba	FORGENIUS-Aalb10K	aalba5_s00008509	63701	63741	+	CTGCCAACCTCGGCTCCCTTTCCCTTTCCAGCCTTCTTAG	63749	random
A. alba	FORGENIUS-Aalb10K	aalba5_s00008509	65419	65459	+	TGACCCAGTTAGCCCTTCTTGACAAACCTCACACAGATTG	65483	random
A. alba	FORGENIUS-Aalb10K	aalba5_s00008509	66026	66066	+	TATCCAAAATATTGCCACTACGAAAAAGTATAAAGATACC	66069	random
A. alba	FORGENIUS-Aalb10K	aalba5_s00008523	64512	64552	+	TTATGCTACAGCAATCGTATTTTTGCTTGACCTTATGAGC	64563	random
A. alba	FORGENIUS-Aalb10K	aalba5_s00008523	80143	80183	+	TACACTATATTTTGGGCTTGGTGTGCAAATATTATGTGCC	80204	random
A. alba	FORGENIUS-Aalb10K	aalba5_s00008523	81266	81306	+	ATTGTACAGTTTGATTGTATATTAAGATGTTTGTTGAAGG	81319	random
A. alba	FORGENIUS-Aalb10K	aalba5_s00008543	27329	27369	+	AAAGTATACTTTATATTGGGTGGTTTTCCCTAATAGATCC	27378	random
A. alba	FORGENIUS-Aalb10K	aalba5_s00008590	26168	26208	+	GGTCCGAATAGTGTTCGGGGCCGAAGAAGAGATGTTTATC	26214	random
A. alba	FORGENIUS-Aalb10K	aalba5_s00008591	36262	36302	+	TAACTCCAACAAATACATGTAAAGCTCGACTTCAAGCAAC	36309	SNP
A. alba	FORGENIUS-Aalb10K	aalba5_s00008631	12214	12254	+	GAGCACATGGTTATGATAATGCATATTTTTCAATGAGGAC	12259	random
A. alba	FORGENIUS-Aalb10K	aalba5_s00008639	6308	6348	+	GTTTCTTGGCCATATCTACTCAATCCCCCCAATTGGTAGG	6367	random
A. alba	FORGENIUS-Aalb10K	aalba5_s00008651	82579	82619	+	CCAAAATCACCGCTCTTCTCTTTCTGGATCCCTAATCTTG	82643	random
A. alba	FORGENIUS-Aalb10K	aalba5_s00008683	68935	68975	+	TTATTAATTGCCTTCTGATAATCTTTCTATTTTATTAAGC	69000	random
A. alba	FORGENIUS-Aalb10K	aalba5_s00008685	82072	82112	+	TGAGCCCAAGTAATCTAATCCCGTGGTGGTATTACTGAAG	82118	random
A. alba	FORGENIUS-Aalb10K	aalba5_s00008704	3867	3907	+	AGCTCGAGAGAAAAGTTCTCAGACAGAGGAACCCCTAGAC	3923	random
A. alba	FORGENIUS-Aalb10K	aalba5_s00008714	48476	48516	+	GATGGACTATGTTCATGCAGGGACTATTGGTGATCATAAG	48519	random
A. alba	FORGENIUS-Aalb10K	aalba5_s00008737	7397	7437	+	TTGATGTACTACTAGCCTTTGCTATATCAGCAAAGTCATC	7452	random
A. alba	FORGENIUS-Aalb10K	aalba5_s00008745	14485	14525	+	GCGCGTGGCCTTTTGCAGTCCCACTCTACGGGCCTCCTAC	14527	random
A. alba	FORGENIUS-Aalb10K	aalba5_s00008757	35482	35522	+	CTTCACCTTAAGGTGATGACAGGGACGGGATCAGCGGTAA	35530	SNP
A. alba	FORGENIUS-Aalb10K	aalba5_s00008757	36250	36290	+	CCATTAACGATCTCAGGGCAATGATCTGCCCATTTATTAC	36309	SNP
A. alba	FORGENIUS-Aalb10K	aalba5_s00008798	78947	78987	+	CAGAAAAAGAACTGGTCCAGAGTCGCTCATCTGCATTTTC	78999	random
A. alba	FORGENIUS-Aalb10K	aalba5_s00008805	41134	41174	+	GATCTCTTTATGGGGCAGAACCACACCACCATTACTGTAT	41189	SNP
A. alba	FORGENIUS-Aalb10K	aalba5_s00008815	59090	59130	+	ACGACAACAGGGAACAACGTGGCCACACAGGCACCGTAAC	59156	random
A. alba	FORGENIUS-Aalb10K	aalba5_s00008819	54290	54330	+	GCAGAATGACCAAACTGTGAATATAAGCATTAAACTTCTG	54338	SNP
A. alba	FORGENIUS-Aalb10K	aalba5_s00008819	54704	54744	+	ATATTTGTTACCTGGTTTTCAACAAATAATGCTTCAGTTC	54769	SNP
A. alba	FORGENIUS-Aalb10K	aalba5_s00008821	63918	63958	+	ATTCTGTAAAAACGTCTACATGTATGATCATCATGATAGG	63973	random
A. alba	FORGENIUS-Aalb10K	aalba5_s00008823	64148	64188	+	TATGACTATCATTCTGAAGCTATTTACTAACATACTACCC	64191	random
A. alba	FORGENIUS-Aalb10K	aalba5_s00008823	66668	66708	+	CATCATTTTGATCATCAAAAGTTCTTATTCTTTCCAGAGG	66725	random
A. alba	FORGENIUS-Aalb10K	aalba5_s00008854	47445	47485	+	CTTGATACTGTGATTTCCTTGAGCTTATGGCTTCCTTTAG	47491	random
A. alba	FORGENIUS-Aalb10K	aalba5_s00008867	20820	20860	+	AGGACTCCCCTCGTTCGACCACTGTCGGGCTGCAGACGGA	20881	random
A. alba	FORGENIUS-Aalb10K	aalba5_s00008883	35618	35658	+	GGGCCGCGCTTCAGAGTGTCTTAAATGGCAGAGTCTCAAC	35676	random
A. alba	FORGENIUS-Aalb10K	aalba5_s00008885	55427	55467	+	CCGTTGCTAACTCCAAAACCAGCAATTCCAGCATCTGAGC	55488	SNP
A. alba	FORGENIUS-Aalb10K	aalba5_s00008898	27496	27536	+	TATCAGCGCACCCCATGAGACACCTATCCAGATTATTAAG	27551	random
A. alba	FORGENIUS-Aalb10K	aalba5_s00008907	18417	18457	+	CGTTGATCTTTGTTGTAGTTGTGGCTGATTGTTTGTTATC	18478	random
A. alba	FORGENIUS-Aalb10K	aalba5_s00008908	54000	54040	+	GTGCACGACTAGTTCAATCATAGTTACCCTGTAGTTATTG	54058	random
A. alba	FORGENIUS-Aalb10K	aalba5_s00008913	15726	15766	+	AGACCATTACTCCTGCTCCGGCTCGCTTGCAATGGGTTAC	15783	SNP
A. alba	FORGENIUS-Aalb10K	aalba5_s00008923	41367	41407	+	TGTTCATCTTCCTGTTGCCGAGATTTCTAGTGTATCTATC	41412	random
A. alba	FORGENIUS-Aalb10K	aalba5_s00008949	20776	20816	+	CTGCAATTTCACTGTGCAGGATTCCTATCATCTCTACTAC	20820	random
A. alba	FORGENIUS-Aalb10K	aalba5_s00008970	8228	8268	+	GCCAAACTTCACCGAATATATATCGCCCACCAAGGGATAG	8292	random
A. alba	FORGENIUS-Aalb10K	aalba5_s00009003	82210	82250	+	GCGCTAAACTCGAGATAGAATAGGTAGACTTTGTACCTTC	82269	random
A. alba	FORGENIUS-Aalb10K	aalba5_s00009006	83288	83328	+	GGGCTCTTTGTCTTTCATCGTGATACTTTAATTTAGTCTG	83347	random
A. alba	FORGENIUS-Aalb10K	aalba5_s00009013	39338	39378	+	GGACCATGTTTCGGACTATGCAAAATGCTGTGGGATAATG	39386	random
A. alba	FORGENIUS-Aalb10K	aalba5_s00009037	7199	7239	+	TTCTTAATGCTGCTGACATAGAGATGATGTGTCTCTTTAG	7250	random
A. alba	FORGENIUS-Aalb10K	aalba5_s00009038	3961	4001	+	CTAGCAGTTCCATTTAGAATATGTGAATCGTGTATCAGAG	4013	random
A. alba	FORGENIUS-Aalb10K	aalba5_s00009087	55859	55899	+	CAGCAGTATATTGTTCAAGGAAGCTGGGGCCATGACTAGG	55921	random
A. alba	FORGENIUS-Aalb10K	aalba5_s00009088	15867	15907	+	TCTCTCTTGCTGAATGCCCTTCCGCATCTCGTATATTTCG	15926	SNP
A. alba	FORGENIUS-Aalb10K	aalba5_s00009088	34310	34350	+	TTTTATCAGTATTCCAGAAATCTTGTCTTCAAGAAAATAG	34369	SNP
A. alba	FORGENIUS-Aalb10K	aalba5_s00009096	52872	52912	+	AAAGGTCTTTGTGAAAGTAAATCTCCAGTACACATAACAG	52923	SNP
A. alba	FORGENIUS-Aalb10K	aalba5_s00009096	53176	53216	+	CTGCTACATCAGTTGTTGCATGGGTTTCAGAGGCCCCAAG	53235	SNP
A. alba	FORGENIUS-Aalb10K	aalba5_s00009096	53355	53395	+	GCAATCTTGTGAAGTATATACCAATCAACTTTTCTACTCG	53412	SNP
A. alba	FORGENIUS-Aalb10K	aalba5_s00009096	53878	53918	+	CACCTGTGGTTTCAGCTGGAGAAGAAGCATATGGTAGAAG	53934	SNP
A. alba	FORGENIUS-Aalb10K	aalba5_s00009096	54040	54080	+	AATTGTTAAATGAGAAGTCAAACTTTGTGAGGGATGTCAA	54106	SNP
A. alba	FORGENIUS-Aalb10K	aalba5_s00009096	54247	54287	+	CCCCTGTAAGTTTGTTTTCTGCCAAATTGAGATACTTCAG	54301	SNP
A. alba	FORGENIUS-Aalb10K	aalba5_s00009096	54562	54602	+	TGTCGTTTAGTAATAATCCATAAGATGGCTGTTCTCTCAG	54617	SNP
A. alba	FORGENIUS-Aalb10K	aalba5_s00009096	55003	55043	+	CCAAATTAAGGATCTCCAGGCTGCCACATTCACCCCAATC	55065	SNP
A. alba	FORGENIUS-Aalb10K	aalba5_s00009096	55364	55404	+	ATTTGAAAACAGCGAAACGGAACGAAGCCTAGAGCAATTC	55428	SNP
A. alba	FORGENIUS-Aalb10K	aalba5_s00009096	55633	55673	+	TAGGAATGCTTCCAGTAAGCGAATTATACCCTAGGTTGAG	55682	SNP
A. alba	FORGENIUS-Aalb10K	aalba5_s00009096	55883	55923	+	ATTGCCTCCCCGGTACCCAGCTGAAGAATGCAGAATGCTC	55942	SNP
A. alba	FORGENIUS-Aalb10K	aalba5_s00009096	56037	56077	+	TGCAAAAACCTAGAGCAGGGCTCAGTATGGCTGTTATTCC	56103	SNP
A. alba	FORGENIUS-Aalb10K	aalba5_s00009096	56247	56287	+	CTTATCGATTTCTTCAACTCAAGCAGAGCCCTCCCATCCA	56313	SNP
A. alba	FORGENIUS-Aalb10K	aalba5_s00009096	56439	56479	+	CTTCCTAACCAAGCAAATACAAGGCCGCCAAAGACTAAAG	56488	SNP
A. alba	FORGENIUS-Aalb10K	aalba5_s00009110	4012	4052	+	GTGGAACTTGGGTGAACCCAGCATTTCGGCTAAGCAAAAG	4076	random
A. alba	FORGENIUS-Aalb10K	aalba5_s00009115	70888	70928	+	GAATGAAATTAGTGAGAAGTGCTGCTTGGACACACAGGTC	70952	random
A. alba	FORGENIUS-Aalb10K	aalba5_s00009137	79108	79148	+	GGTTCTAATTCGATAAGCTAATCATTGCAAGTGTTCTTTG	79155	random
A. alba	FORGENIUS-Aalb10K	aalba5_s00009162	32001	32041	+	TCTATGTTTGTAGAATCATATGACCACGCCCAAGTTGTTG	32045	random
A. alba	FORGENIUS-Aalb10K	aalba5_s00009202	83530	83570	+	TTGAGATATTCGGCTGGTTGTTATGGGGTTTGTTTTAGAG	83589	random
A. alba	FORGENIUS-Aalb10K	aalba5_s00009236	31746	31786	+	CCTCCAGAGTTGATTCGTATAGAGGCAACAAAAGGCAATG	31808	random
A. alba	FORGENIUS-Aalb10K	aalba5_s00009237	83073	83113	+	AGGAGGTGAGATCCATTTAAACTTCCTAAAATCAGACAAC	83139	SNP
A. alba	FORGENIUS-Aalb10K	aalba5_s00009237	83355	83395	+	TCAAGCTAAGCTTTGCAAAAGGTATGGTATCACTTTCATA	83409	SNP
A. alba	FORGENIUS-Aalb10K	aalba5_s00009248	32655	32695	+	TGGAACTTTTGCTGTAGATGAATGGCCTAATACACATAAC	32721	SNP
A. alba	FORGENIUS-Aalb10K	aalba5_s00009263	18300	18340	+	CAGATATATAGAGCAATTCAGAGAGGGACAAGAATAAAAC	18351	random
A. alba	FORGENIUS-Aalb10K	aalba5_s00009263	19693	19733	+	ACTATTATAATATCTTCTGCTCCCAATCTCTTGAGAAAAC	19755	random
A. alba	FORGENIUS-Aalb10K	aalba5_s00009266	78371	78411	+	TCAGAGCTCTGTTGAAATCTTCCATTCAGCTTAGTCATAC	78415	SNP
A. alba	FORGENIUS-Aalb10K	aalba5_s00009266	78597	78637	+	CAATCTTATAGATTATCTGCAGTCAGAAATGCGTGACACC	78650	SNP
A. alba	FORGENIUS-Aalb10K	aalba5_s00009266	79122	79162	+	ACACCCAAGCAGACCCTGTCTATAGGGCAAGAAAGTCTTC	79165	SNP
A. alba	FORGENIUS-Aalb10K	aalba5_s00009266	79706	79746	+	AACGCTCTCGCCCCCTTTCCTCCTTCCTCGTCTCGTTCAT	79751	SNP
A. alba	FORGENIUS-Aalb10K	aalba5_s00009270	75436	75476	+	TTAATAAGGTGCAAATGGATGGTTCTCTTAGGGCATTCCA	75501	random
A. alba	FORGENIUS-Aalb10K	aalba5_s00009270	77810	77850	+	ACCCCTCTTGTTAAAAAGCCCGAGTGAAAGACTGCTGAAG	77860	random
A. alba	FORGENIUS-Aalb10K	aalba5_s00009270	78725	78765	+	GGCGAGAACGTTGATGCCTAAGAAATGAGTTAGGTTTAAG	78783	random
A. alba	FORGENIUS-Aalb10K	aalba5_s00009271	16861	16901	+	AGTTTCAGACTGTGGAACTTTAATAATACTGTAGATAATG	16917	random
A. alba	FORGENIUS-Aalb10K	aalba5_s00009276	20138	20178	+	GTGATGGTTATATATTGTATTTTCTGAGATAAATATATAC	20189	random
A. alba	FORGENIUS-Aalb10K	aalba5_s00009292	24116	24156	+	GCTCTGAATCAGAAGTAAACTTTAAAAAGATGCAGAAAAC	24180	SNP
A. alba	FORGENIUS-Aalb10K	aalba5_s00009292	25769	25809	+	GCAAGCTAAAACCACAAACGACAACGATTTGCACCATTTC	25812	SNP
A. alba	FORGENIUS-Aalb10K	aalba5_s00009292	26004	26044	+	GCTGCCGGAGGTGCAAAGATCAGAGTTCGGGATCCATCAG	26047	SNP
A. alba	FORGENIUS-Aalb10K	aalba5_s00009292	26275	26315	+	CTTGTGTATGTGAGGGAAGGTGTACGTGGATGTGATTATT	26341	SNP
A. alba	FORGENIUS-Aalb10K	aalba5_s00009292	26551	26591	+	CAATGCATAGAGGATAAACAACTTTCACTTGAATGAATAC	26599	SNP
A. alba	FORGENIUS-Aalb10K	aalba5_s00009292	34786	34826	+	GCTAATTCATTTCCAGACTCTTATAAAACTTGTTTTCCTC	34835	random
A. alba	FORGENIUS-Aalb10K	aalba5_s00009303	40534	40574	+	GGCCCTTTGGTTTCATTCTGGGAAATTATAATGTATGAAC	40618	SNP
A. alba	FORGENIUS-Aalb10K	aalba5_s00009317	10008	10048	+	ATTGTGAGATCTTCTAAAGACAAGTCTCCAACTTCATATC	10073	random
A. alba	FORGENIUS-Aalb10K	aalba5_s00009328	76310	76350	+	GATTGTTACTGAGTAGATCGATCTAAAGTATGAGAGAAAC	76369	random
A. alba	FORGENIUS-Aalb10K	aalba5_s00009333	58189	58229	+	AACCATCAATTCTGGCAGCAGCGTCGGATGCATTGGCTGT	58252	random
A. alba	FORGENIUS-Aalb10K	aalba5_s00009355	51762	51802	+	TCCAGCCAAGTCAGAAATTTCATCAGATTGCCCAAAGAGC	51805	random
A. alba	FORGENIUS-Aalb10K	aalba5_s00009366	18740	18780	+	CCGTGCAGGGTACTAGTATTTCCTTGTATGCAATGGTTTC	18796	random
A. alba	FORGENIUS-Aalb10K	aalba5_s00009416	86594	86634	+	GGGCTTCTTTTGTCTTGTTTATTGACATAGCTCGACCTTC	86651	random
A. alba	FORGENIUS-Aalb10K	aalba5_s00009433	2808	2848	+	CCACCATATTTGGACAGACCTTTGAATCTGCCTAAATTGC	2858	random
A. alba	FORGENIUS-Aalb10K	aalba5_s00009442	60772	60812	+	ACGGCGATAACCAGTACTAAAACCCCTCGGTAAAACAACC	60834	random
A. alba	FORGENIUS-Aalb10K	aalba5_s00009447	5606	5646	+	TGTTCGAAGGGTACAAAGACTAGTCATGAAGAGCAAAAAG	5657	random
A. alba	FORGENIUS-Aalb10K	aalba5_s00009447	8399	8439	+	GGGCGAAAGGAATTACCATTGTTCTCAAGGCAGATTTCAG	8445	random
A. alba	FORGENIUS-Aalb10K	aalba5_s00009447	9668	9708	+	GTTTGATAAAATTTGCACTCGTATTATTTTTAGTTTATGC	9711	random
A. alba	FORGENIUS-Aalb10K	aalba5_s00009472	11061	11101	+	GAAGCAGATGCATATGGAGAAAATGTGAACGAGGCAAAAG	11126	random
A. alba	FORGENIUS-Aalb10K	aalba5_s00009473	38903	38943	+	TAACCAAAAACAAATAGGCATCCTGAGAAAAAATCCCAAT	38964	SNP
A. alba	FORGENIUS-Aalb10K	aalba5_s00009473	39268	39308	+	CTGCCCTGCAAACGCTGAGACTTCTCATCAGATATGTTCC	39313	SNP
A. alba	FORGENIUS-Aalb10K	aalba5_s00009473	39836	39876	+	GTATTATAGCTAAAAATATCAGGTTCACAGCCATGATTTC	39895	SNP
A. alba	FORGENIUS-Aalb10K	aalba5_s00009473	40070	40110	+	GAAATATTGAGACTTTTCATTTGATTGAAGGTTCTAATGG	40130	SNP
A. alba	FORGENIUS-Aalb10K	aalba5_s00009473	40313	40353	+	ATTTGAACAATCTTTTGTGGGTCGGATTCGATCTTGAGAG	40358	SNP
A. alba	FORGENIUS-Aalb10K	aalba5_s00009485	21549	21589	+	AGCAATAAAGGCTGCCTACACGATTTCGGCCCTAAACTGC	21613	random
A. alba	FORGENIUS-Aalb10K	aalba5_s00009486	46051	46091	+	GGAGGTGCACGAATTCTTGAGCAAGAAGGGGGCAGTCATG	46108	random
A. alba	FORGENIUS-Aalb10K	aalba5_s00009492	71679	71719	+	ATGCTATGCATAGCGCGAATTCAACATCCCAAGGTGACCA	71735	random
A. alba	FORGENIUS-Aalb10K	aalba5_s00009509	62422	62462	+	AAGTTTATTACTTTTTGACCCATGACAAAAGATATAGATG	62473	random
A. alba	FORGENIUS-Aalb10K	aalba5_s00009509	72764	72804	+	GAGGGCACAACTAAGGGGTTTTCAAAGGTTATAAGAAAAG	72824	random
A. alba	FORGENIUS-Aalb10K	aalba5_s00009510	80541	80581	+	TTCTCAAATTGAACATCAACCTTCGTACTCATTAATTTTC	80588	random
A. alba	FORGENIUS-Aalb10K	aalba5_s00009525	3377	3417	+	TTGCACCAACTTCGAAACTCTGGGTCGACTGTACGGATAC	3420	random
A. alba	FORGENIUS-Aalb10K	aalba5_s00009531	14579	14619	+	GTCAGGATATTTCTATTGACTGGAATGAACTAGAGGCTTG	14627	random
A. alba	FORGENIUS-Aalb10K	aalba5_s00009531	24255	24295	+	CTTCAGTACAATTCTGGCACCTCTGGAACCAAACTTAGTG	24306	random
A. alba	FORGENIUS-Aalb10K	aalba5_s00009531	44558	44598	+	TTTTCCTATAAATAAATTTCACATGGATTTTGTGGGTCAT	44610	random
A. alba	FORGENIUS-Aalb10K	aalba5_s00009535	53690	53730	+	ACACAATGTCTGATCCTTTGGCTTTATTTCAGATTTTATG	53752	random
A. alba	FORGENIUS-Aalb10K	aalba5_s00009554	58958	58998	+	AACCAGTTCCCAGTTCAGTCAGCTGAGGAGCTTTTACCAG	59015	random
A. alba	FORGENIUS-Aalb10K	aalba5_s00009563	14808	14848	+	GCCCAATCTCTCTAATTGCCTCAATTGTTTTGAGATAGAC	14852	random
A. alba	FORGENIUS-Aalb10K	aalba5_s00009669	82501	82541	+	AAACACTATGAACGTGCGATGCCTGCTTTTACAGTTTGTG	82564	SNP
A. alba	FORGENIUS-Aalb10K	aalba5_s00009675	83763	83803	+	AGCGGTTCTGTGACCCTCGATAATCTCTTTGAAGTTGTTG	83806	random
A. alba	FORGENIUS-Aalb10K	aalba5_s00009676	76524	76564	+	AAATAATTTTACCTTGGCAGATTGCGTCGTAAACCTTTTG	76589	SNP
A. alba	FORGENIUS-Aalb10K	aalba5_s00009676	76827	76867	+	CGAGAACTTGTCTGAGCTGCTGCATCAATGGATAGTTCTC	76874	SNP
A. alba	FORGENIUS-Aalb10K	aalba5_s00009676	77023	77063	+	CATGTGTTCTTCCAGGTGCCTCAGATCCGCGGCCTGGCAG	77084	SNP
A. alba	FORGENIUS-Aalb10K	aalba5_s00009676	77357	77397	+	TTCCCGATTGCGGACAAGGCGAGGCGGAGGTTGTCCATTG	77411	SNP
A. alba	FORGENIUS-Aalb10K	aalba5_s00009676	77616	77656	+	CAGCGTTTTTCATGTAGGAGCTCCCGTCAAGAACGTATTC	77672	SNP
A. alba	FORGENIUS-Aalb10K	aalba5_s00009676	77850	77890	+	CTAGGCCTTCTTTTGGCTGGAGCTCAAAGGGCTTCTCGAC	77912	SNP
A. alba	FORGENIUS-Aalb10K	aalba5_s00009676	78227	78267	+	GCGCCTTGGCTCGTTCTTCTGTGCGAAGTGGCTCCAAAGC	78281	SNP
A. alba	FORGENIUS-Aalb10K	aalba5_s00009676	78451	78491	+	GAAATACGAATCCACCATAAGCTTTACTTCGTCAAAGTGG	78509	SNP
A. alba	FORGENIUS-Aalb10K	aalba5_s00009685	15162	15202	+	CCTGTAGTTGCTTAAGCTGGTGTTGTAAGATGGAAATAAC	15207	random
A. alba	FORGENIUS-Aalb10K	aalba5_s00009699	3047	3087	+	GTAGGATATTCTATTGCTGAAGAGAAGGAACAACAATATC	3103	random
A. alba	FORGENIUS-Aalb10K	aalba5_s00009718	83892	83932	+	TTCTGCTTTAATCTTACGAATGAACGGATTCCAAGAAAAC	83948	random
A. alba	FORGENIUS-Aalb10K	aalba5_s00009761	67747	67787	+	CTTCCACATCGAATCAGAAGCCAACCTCCACAACACAAAG	67806	random
A. alba	FORGENIUS-Aalb10K	aalba5_s00009762	46207	46247	+	AAGGGTTGAACAATGGGCATTTAAGTTGCTATCAACACTC	46263	random
A. alba	FORGENIUS-Aalb10K	aalba5_s00009796	50000	50040	+	TGAAACCCGATCCTCCTCAATCGACTTTAGCTCCGAAAGG	50061	SNP
A. alba	FORGENIUS-Aalb10K	aalba5_s00009796	50459	50499	+	ACTGTCTTATGTACTTTGCTTTCCTTTTCTGGCCACATTT	50502	SNP
A. alba	FORGENIUS-Aalb10K	aalba5_s00009796	51292	51332	+	ATGCCTCTATCTATATGTATAAAGGAGAGTGTTGTGATTC	51355	SNP
A. alba	FORGENIUS-Aalb10K	aalba5_s00009797	43910	43950	+	AAACAACTTCAAGTTGATTCCGAGCATACTTTGGAAGAGC	43967	SNP
A. alba	FORGENIUS-Aalb10K	aalba5_s00009797	44514	44554	+	AATGTCACAGGAAGCAAACTGAGAAAGACAGAGCTACGAG	44579	SNP
A. alba	FORGENIUS-Aalb10K	aalba5_s00009797	44666	44706	+	CCCATGAGAAGACCTGGAGAGAGGGAAAATAGGGGAGAAC	44709	SNP
A. alba	FORGENIUS-Aalb10K	aalba5_s00009803	27591	27631	+	AAAAGGTAATTTGACGTTCATGACTCCATTTCGAGGATCG	27647	SNP
A. alba	FORGENIUS-Aalb10K	aalba5_s00009803	27797	27837	+	CTTTGTCAAGGCCAGAGATTTTTCACAATATTTTGGATGC	27854	SNP
A. alba	FORGENIUS-Aalb10K	aalba5_s00009803	28753	28793	+	ATGCAGCTGAATCCAGCACAGACATTGTTACATGATCCTC	28800	SNP
A. alba	FORGENIUS-Aalb10K	aalba5_s00009803	29224	29264	+	GAAAAAGACTCTGACCTGCACCATCATCAACATAATAATC	29287	SNP
A. alba	FORGENIUS-Aalb10K	aalba5_s00009803	29570	29610	+	TGAAATCTGCATCATTGAGATCACCTGACCCAGTTCAAGC	29615	SNP
A. alba	FORGENIUS-Aalb10K	aalba5_s00009803	29815	29855	+	CAAAAACAACAAGCAAATAAGAATGTTATGGGTAGTTCTC	29881	SNP
A. alba	FORGENIUS-Aalb10K	aalba5_s00009809	5976	6016	+	ATTGTCAATCTATAGAGGAGTTACCTCCATCAATTTCAAG	6023	random
A. alba	FORGENIUS-Aalb10K	aalba5_s00009821	54063	54103	+	ATAAAATTAATGTTTCAGGGAATCTGTTTCTGAGGCTTTC	54128	SNP
A. alba	FORGENIUS-Aalb10K	aalba5_s00009821	54541	54581	+	TCTTTCTCATCGTGTTCAAAAGTTTCATGTGGGTTGAGAC	54606	SNP
A. alba	FORGENIUS-Aalb10K	aalba5_s00009821	55270	55310	+	TGGAATCAGTTGAACAGTAGCGTGAGATGGGCTTCTACAG	55328	SNP
A. alba	FORGENIUS-Aalb10K	aalba5_s00009821	55532	55572	+	GTAGCCAGAAATCTGGTTTCCAGGTGCCTTCAAATAATTC	55589	SNP
A. alba	FORGENIUS-Aalb10K	aalba5_s00009821	55700	55740	+	CTGATACAGAATTCGCGGAAAGAGCGACAGTTGAGAACAC	55766	SNP
A. alba	FORGENIUS-Aalb10K	aalba5_s00009821	55872	55912	+	GAGTTCTCTTACAAAATTGAAGGAACAAGAGAGAGTTGAG	55922	SNP
A. alba	FORGENIUS-Aalb10K	aalba5_s00009821	56258	56298	+	AAAATGAATCCACTACAAGCTCTGGAAAAGCTAATATAAC	56322	SNP
A. alba	FORGENIUS-Aalb10K	aalba5_s00009821	56434	56474	+	GTCTGTTCTAAATCTTCAAGCAATGAGATCTTACGAATGC	56497	SNP
A. alba	FORGENIUS-Aalb10K	aalba5_s00009821	56772	56812	+	AAATGAAGAAAAGGGTTCTGAAATATTGACTTCTGAAGAG	56827	SNP
A. alba	FORGENIUS-Aalb10K	aalba5_s00009821	57312	57352	+	AAAGGGAAGGCGATTGGATCCTATTGCGGATACAAAAAAA	57373	SNP
A. alba	FORGENIUS-Aalb10K	aalba5_s00009821	57480	57520	+	TTTGGAGAGGGGAAAGGGAAAAGCATCTCGGGTAAACAAG	57523	SNP
A. alba	FORGENIUS-Aalb10K	aalba5_s00009841	9986	10026	+	ACAAACATGTATATTACCTGTAATATACATTCTATGTATG	10045	random
A. alba	FORGENIUS-Aalb10K	aalba5_s00009849	15717	15757	+	TTGGTATTTGAATATAGTTCTTGTGCTTTAGAAGCATCGT	15761	random
A. alba	FORGENIUS-Aalb10K	aalba5_s00009853	57665	57705	+	TTCAAAACAGCTATGAGTCCAATCCCAGCAGAATATCATC	57714	SNP
A. alba	FORGENIUS-Aalb10K	aalba5_s00009853	58501	58541	+	ACGGATATTGTCAATTTGCTTCTAGTGATGGACCCAGATG	58564	SNP
A. alba	FORGENIUS-Aalb10K	aalba5_s00009853	58725	58765	+	TATGCATTTGTTTCATTCACATGGGCTTCAATCACATAGC	58782	SNP
A. alba	FORGENIUS-Aalb10K	aalba5_s00009857	37078	37118	+	GATACGATCTTGTTTCAGTTTCAATGGCAATTCCTGTTCG	37141	random
A. alba	FORGENIUS-Aalb10K	aalba5_s00009862	18109	18149	+	CACAATTGATCACCAACTACACAAGGCAAATGCCTACTAC	18175	SNP
A. alba	FORGENIUS-Aalb10K	aalba5_s00009862	21013	21053	+	TCATTGCTAGGTGGCTGCAACTATATTAGTATCCCATACA	21065	random
A. alba	FORGENIUS-Aalb10K	aalba5_s00009862	25192	25232	+	ATGATATTATAAAATATGGTTTGCTAATGCACTTTTGCTG	25245	random
A. alba	FORGENIUS-Aalb10K	aalba5_s00009862	25600	25640	+	CAATCCTCTCACTCCAATACCTCCCAATCTCTTCAAAAAC	25644	SNP
A. alba	FORGENIUS-Aalb10K	aalba5_s00009862	26172	26212	+	GTCGAAGGCGCCATTCGAAATCAATCCTATATATACACTC	26226	SNP
A. alba	FORGENIUS-Aalb10K	aalba5_s00009868	20517	20557	+	CAACTCAGCATAGTCCTTTGCCTCTGTAGTGATGATTCTC	20565	random
A. alba	FORGENIUS-Aalb10K	aalba5_s00009891	47546	47586	+	ATTACAGACTTCATCAGCTATCCTCATGTTACCAGTTGTC	47610	random
A. alba	FORGENIUS-Aalb10K	aalba5_s00009903	18239	18279	+	GATTTTGTATAGTTTCCAAGTTAAATTTTATCAGCCTTTC	18282	random
A. alba	FORGENIUS-Aalb10K	aalba5_s00009907	71552	71592	+	GCAGACAATATATCGTTAGGACATTCATTGATCTCATTAT	71612	SNP
A. alba	FORGENIUS-Aalb10K	aalba5_s00009923	59076	59116	+	TGCTTTTTATCAATATGTTTCCAGTTGCTGGTTGGGTTTC	59140	random
A. alba	FORGENIUS-Aalb10K	aalba5_s00009937	6475	6515	+	GCATCGTTGTTTAACTTCAACTGGACAACCTGATTTCTAC	6529	random
A. alba	FORGENIUS-Aalb10K	aalba5_s00009992	58689	58729	+	ATATGTGGTCTTCAAGACTGTCTTAAACTTAGTTCAATGC	58748	random
A. alba	FORGENIUS-Aalb10K	aalba5_s00009999	50975	51015	+	TCCAAAGAGGGGGAAAGGACCTGAACATGTCATGTGTATC	51034	random
A. alba	FORGENIUS-Aalb10K	aalba5_s00010005	33969	34009	+	CCAGGACTATCGATAAAGAAACCTCACTAGACTACTCATC	34031	random
A. alba	FORGENIUS-Aalb10K	aalba5_s00010053	4591	4631	+	TGCTCTTGGTGTTATCATCAAGAATGAAGTTAGTTTTAGC	4656	random
A. alba	FORGENIUS-Aalb10K	aalba5_s00010078	62971	63011	+	CTCGCAAAACTTTCTAGAGTTGCAAGTCACCACAAACCAC	63014	random
A. alba	FORGENIUS-Aalb10K	aalba5_s00010078	65188	65228	+	CTAAATTAATGAAAAGGAGTCGCTACCAATGGGGTTTTAG	65248	random
A. alba	FORGENIUS-Aalb10K	aalba5_s00010083	2053	2093	+	TTTAGTCTATTACTCATATCTACTGTTGTATTAAGGTAGG	2096	random
A. alba	FORGENIUS-Aalb10K	aalba5_s00010084	65897	65937	+	ATTGGCATTGGAAATACATTACCGTTTCGCCCGAATTGAG	65945	random
A. alba	FORGENIUS-Aalb10K	aalba5_s00010117	2852	2892	+	CCTTCACTGAATTGGAAGAATCCCTGTATATAAATAATTG	2900	random
A. alba	FORGENIUS-Aalb10K	aalba5_s00010141	72070	72110	+	TTGATGACCTGGACTATGTCAACTCCGCTAGAGAGTTTTT	72116	random
A. alba	FORGENIUS-Aalb10K	aalba5_s00010147	59593	59633	+	TCCTCTTCAACGTAGTAGCTTAATCCAATCCAATCCTATC	59653	SNP
A. alba	FORGENIUS-Aalb10K	aalba5_s00010147	62056	62096	+	TTGTTTGATTCCTATGGTGTTGTGTATGTCGTTTGTATTG	62121	random
A. alba	FORGENIUS-Aalb10K	aalba5_s00010147	64907	64947	+	TACCCACGGGAGTGAACACCAGAGAGTTACATGGCAAAAC	64953	random
A. alba	FORGENIUS-Aalb10K	aalba5_s00010147	66516	66556	+	CTTTGAATAAAGGAAAGGTCTCAGTTTAACAGATCTCTAC	66561	random
A. alba	FORGENIUS-Aalb10K	aalba5_s00010152	48644	48684	+	CCAAGCAAATCTATGAGTTGTGCAATCATATCATGGATTC	48697	random
A. alba	FORGENIUS-Aalb10K	aalba5_s00010152	50418	50458	+	AAAGCATTATAGAGTTGGAACCACATGACCCGGCAGCATA	50480	random
A. alba	FORGENIUS-Aalb10K	aalba5_s00010162	35427	35467	+	GCATCATAAATTAAAGGTCACTATTTTCAGATTCTTGCTG	35493	random
A. alba	FORGENIUS-Aalb10K	aalba5_s00010170	7608	7648	+	TTCACATAATTACAGAGCTTCCAGGACCTTTTTATTTCAA	7661	random
A. alba	FORGENIUS-Aalb10K	aalba5_s00010181	45559	45599	+	CGGAGCTGGAAAATAACGCTTTCCTTGTTACACAACAGTG	45618	random
A. alba	FORGENIUS-Aalb10K	aalba5_s00010181	46064	46104	+	AGATGACCTAAGAAGCCATCATTCTCCAAACACTCTATTG	46119	random
A. alba	FORGENIUS-Aalb10K	aalba5_s00010181	48595	48635	+	ATCAGATTAGATTGGCTGTGGGAACTGATCTTGTTGAATC	48650	random
A. alba	FORGENIUS-Aalb10K	aalba5_s00010181	49549	49589	+	AGTAATGGGTGATAGAACTGTTCTTAAGCCTGGTCCAGGG	49604	random
A. alba	FORGENIUS-Aalb10K	aalba5_s00010207	57522	57562	+	CACGAACCTACTCTAAGAGGGATCTCTGTGTGCTACTTAC	57578	random
A. alba	FORGENIUS-Aalb10K	aalba5_s00010267	7557	7597	+	ATGCCCTACGTCAACGCGCATACACGAAAAAAACCCTACG	7616	random
A. alba	FORGENIUS-Aalb10K	aalba5_s00010278	43450	43490	+	AGTCTTAAACCACTTCTCATTCCGAAGACAATTTTAAACC	43512	random
A. alba	FORGENIUS-Aalb10K	aalba5_s00010302	28619	28659	+	GACTTGAAGTTAATCGTTTAGCCCTGAGCTTTACCAACTC	28661	random
A. alba	FORGENIUS-Aalb10K	aalba5_s00010338	69784	69824	+	AACATAGGATACCCATTGGAACGTCATCGTTGATGAAGAG	69841	random
A. alba	FORGENIUS-Aalb10K	aalba5_s00010341	59433	59473	+	CTTTTCTTGCAGAGGCAGGCAGTGGATCATGATTATTTCG	59487	random
A. alba	FORGENIUS-Aalb10K	aalba5_s00010349	16041	16081	+	ACTTTTAAGACGCTAATTTTTACTGAACAGGTTTTTGTAG	16102	random
A. alba	FORGENIUS-Aalb10K	aalba5_s00010349	76256	76296	+	CCCCAAAAACCTCCTGCATTGCCTTTTGAGCTGCCGTCAT	76300	SNP
A. alba	FORGENIUS-Aalb10K	aalba5_s00010349	76523	76563	+	TTGCAAGCAGGTCGTCTATTGTGGCTTGGCGAATGCAAAC	76567	SNP
A. alba	FORGENIUS-Aalb10K	aalba5_s00010349	76791	76831	+	TAGATCTGTCATTTTGCGGCCATATTTCCAACCAAAATCC	76857	SNP
A. alba	FORGENIUS-Aalb10K	aalba5_s00010361	12335	12375	+	CGTAAATCCACAAAGCAGTGAATCCCAAAGATCTTTAAGG	12396	random
A. alba	FORGENIUS-Aalb10K	aalba5_s00010392	5172	5212	+	ACGAGTAAGCTCGGCCAGTTTACGAGACTGAGAAGCAATG	5216	SNP
A. alba	FORGENIUS-Aalb10K	aalba5_s00010392	7233	7273	+	TGCTTGATCTGTTGCTGTAGTCATTAACCAGTAAGAGTTG	7294	SNP
A. alba	FORGENIUS-Aalb10K	aalba5_s00010429	43833	43873	+	AAAGCAATTACCGGCATCTCACTGTTGTACATGAGAATGC	43890	random
A. alba	FORGENIUS-Aalb10K	aalba5_s00010429	45062	45102	+	CGGTCGACCAATCTGAAAATAACCCGTAATCATTGAAGTC	45119	random
A. alba	FORGENIUS-Aalb10K	aalba5_s00010432	3409	3449	+	GAAGAAGAGTGAACAATGGAATGTTGAAGTGTACTGATTC	3468	SNP
A. alba	FORGENIUS-Aalb10K	aalba5_s00010433	65165	65205	+	AAACCTAAGCTCTAAGACTTTAGTTGGGGTGGGCTGAAGG	65214	random
A. alba	FORGENIUS-Aalb10K	aalba5_s00010438	51189	51229	+	GAAATGATTATAGAGAAGCCCTCGTGTCAGGCTCCAGTAG	51236	random
A. alba	FORGENIUS-Aalb10K	aalba5_s00010486	20811	20851	+	AAAGCATTGTACATAACCTTTTGCTCAAGATACTCCAAAC	20874	random
A. alba	FORGENIUS-Aalb10K	aalba5_s00010501	38019	38059	+	TGAACCATAAACCTTGAGAGGAAAAAACAAAATGTTGTTG	38078	SNP
A. alba	FORGENIUS-Aalb10K	aalba5_s00010501	38288	38328	+	TACCTATTAACCATAGTGTTTAAATATAAAGCTGCCCTTG	38332	SNP
A. alba	FORGENIUS-Aalb10K	aalba5_s00010501	38942	38982	+	GAGCATTACAAGGGCACCAGGGGGAATCATTTCTTTAAGC	38994	SNP
A. alba	FORGENIUS-Aalb10K	aalba5_s00010534	66037	66077	+	TTGCAAATCCTCGTGGCCGATATGGTCCTGGAAAGAAGAC	66089	random
A. alba	FORGENIUS-Aalb10K	aalba5_s00010570	63751	63791	+	TAAATTGCCAGATTCTACTATATGATAGATCCTTCGTAAC	63800	random
A. alba	FORGENIUS-Aalb10K	aalba5_s00010600	38381	38421	+	CGGCCCATATAAGCAAATTCAATATCCAACTAGCGCAGAG	38430	random
A. alba	FORGENIUS-Aalb10K	aalba5_s00010616	17795	17835	+	ATGCCTATGTTAACGACACAATAAATCACAGTATTCCATC	17861	SNP
A. alba	FORGENIUS-Aalb10K	aalba5_s00010616	66905	66945	+	CTTTAAGAGACTTGACAATTAGGCTCTGTCATGTAAAAAC	66950	random
A. alba	FORGENIUS-Aalb10K	aalba5_s00010618	45115	45155	+	ATATACCCCCTCTTGGACTCATACTCCAATCCCAACATCC	45181	SNP
A. alba	FORGENIUS-Aalb10K	aalba5_s00010618	45336	45376	+	TGTCGGAAGAAGCATCAGATGGTAATCATGGATCCACACG	45388	SNP
A. alba	FORGENIUS-Aalb10K	aalba5_s00010618	45661	45701	+	TAAACAACCTCAACGCCCTCCCCCAATCCATCCCTTAACT	45718	SNP
A. alba	FORGENIUS-Aalb10K	aalba5_s00010618	46156	46196	+	AGATCAATAGACAAGAATTTCATTGGGCCATGTCTGTTAG	46206	SNP
A. alba	FORGENIUS-Aalb10K	aalba5_s00010637	77625	77665	+	TCAGAAACTATCGCTGATAATATACAAAATCATGCTGACC	77679	random
A. alba	FORGENIUS-Aalb10K	aalba5_s00010645	69360	69400	+	TATGTATCTGATATGGAACACACTTAGTGTGTAAATCAGC	69411	random
A. alba	FORGENIUS-Aalb10K	aalba5_s00010694	39047	39087	+	GGCAGTCTACAGGCCTCAGGGATTTAGCTCCTCGTCTAAG	39095	random
A. alba	FORGENIUS-Aalb10K	aalba5_s00010700	64765	64805	+	TTGAATTCAATGAACAGGGACAGAAGACGATCTAGCATTC	64810	random
A. alba	FORGENIUS-Aalb10K	aalba5_s00010712	74897	74937	+	TACTTTGCACGTCATAGCTATTGTCTTGTCGCAGGACATG	74954	random
A. alba	FORGENIUS-Aalb10K	aalba5_s00010732	9362	9402	+	AATTAAATTATGCTTCTCATTGCGTGCCCATTACTACCAC	9427	random
A. alba	FORGENIUS-Aalb10K	aalba5_s00010781	62585	62625	+	CTCACCAAAACCTTCTCCATATCTGAGCCTCCTCCAGCAC	62651	SNP
A. alba	FORGENIUS-Aalb10K	aalba5_s00010787	29183	29223	+	AGCAGGTTGGGCTGCCTGGGCCATTACTAGATCGTTGGAC	29225	SNP
A. alba	FORGENIUS-Aalb10K	aalba5_s00010787	29716	29756	+	CTTTCGAAGTAATACCGTTTCTTCAACAAGCACCATTAAA	29758	SNP
A. alba	FORGENIUS-Aalb10K	aalba5_s00010812	43668	43708	+	CTTCGCCCGGATCTCGGAAGGCGCCCGCAGTGCCCTGTCA	43729	random
A. alba	FORGENIUS-Aalb10K	aalba5_s00010812	47695	47735	+	TTTGCAATAAGCATGAGTTCGAAAAAGCCTACCCCAATAG	47748	random
A. alba	FORGENIUS-Aalb10K	aalba5_s00010814	79135	79175	+	TTGGAAACTTGTCCACCCCTGGAAGTCATCTTTTACTATC	79187	random
A. alba	FORGENIUS-Aalb10K	aalba5_s00010841	9367	9407	+	CCATGATAATTACATGAACCCGACACTGACTATGACGTTG	9426	SNP
A. alba	FORGENIUS-Aalb10K	aalba5_s00010841	9817	9857	+	GTCAGAAACCTTCGGGCAAGTTTTCTTGGCCGTTAATCTC	9860	SNP
A. alba	FORGENIUS-Aalb10K	aalba5_s00010841	10428	10468	+	TACCCAATCCTCTGCTGAAATGGCAATAGATGGAGTAAAC	10493	SNP
A. alba	FORGENIUS-Aalb10K	aalba5_s00010841	10967	11007	+	AATCCCCAAATATTCAGACCATCACCAGTCGCAGGCTCTC	11011	SNP
A. alba	FORGENIUS-Aalb10K	aalba5_s00010875	44434	44474	+	CCCATGTGATAATGGTGGACTGGACGACTCTCCCTCCACG	44493	random
A. alba	FORGENIUS-Aalb10K	aalba5_s00010875	46035	46075	+	GCAGACAGAAATATAAGCTGGATCTACAGAAATTTGAAGG	46090	random
A. alba	FORGENIUS-Aalb10K	aalba5_s00010901	6982	7022	+	AAATTGTGGAGAATATTGTTGCTGCGATCGATGGTCTTGC	7048	random
A. alba	FORGENIUS-Aalb10K	aalba5_s00010901	11385	11425	+	AGGGGGAAACATCAATAGAAGATAAATGTGGCTTTTGAAC	11442	random
A. alba	FORGENIUS-Aalb10K	aalba5_s00010906	22031	22071	+	GTACATACCGACCGCCATGAGTCAGAATTCCCTGTATGTG	22096	SNP
A. alba	FORGENIUS-Aalb10K	aalba5_s00010967	78778	78818	+	AGAAAAAAACACGGAGAGTGCTTTTCATTCCAATGTCTTG	78836	random
A. alba	FORGENIUS-Aalb10K	aalba5_s00011018	75584	75624	+	AATCCTGTAATGGCGATTGGTGTGTGTATACTTAGATTTG	75629	random
A. alba	FORGENIUS-Aalb10K	aalba5_s00011055	73089	73129	+	TGCTGCTTGGTAAGAAGCCCCTTATAAACATAGACAACAC	73134	random
A. alba	FORGENIUS-Aalb10K	aalba5_s00011088	6005	6045	+	TCCTTCTATAAGCCTTAGCCTTTGGGCTGCTATTTGACTC	6066	random
A. alba	FORGENIUS-Aalb10K	aalba5_s00011126	81127	81167	+	GGGGGCTCTTTTCAAGACCATTATCACCAGTATCCATTTC	81193	random
A. alba	FORGENIUS-Aalb10K	aalba5_s00011144	8883	8923	+	TGCTGCCCAGAAGCTCACTGCTATTGGCTGTATCTGAGTG	8925	random
A. alba	FORGENIUS-Aalb10K	aalba5_s00011151	58604	58644	+	TAGGAAGACTAGCCGTTCCATAATCAATACCGGTCCGTTG	58649	random
A. alba	FORGENIUS-Aalb10K	aalba5_s00011164	2169	2209	+	ATCCACTACATGATCACAAGAGACCACCTTGTTTATTCTC	2223	random
A. alba	FORGENIUS-Aalb10K	aalba5_s00011164	3149	3189	+	TGAAGGAATTATAAGTAACCTTATTAGGAGCACAACCATC	3204	random
A. alba	FORGENIUS-Aalb10K	aalba5_s00011198	43882	43922	+	CTTCTCACCAGCATCATTCATATTCTGTGATACTGCAGTG	43943	random
A. alba	FORGENIUS-Aalb10K	aalba5_s00011199	28754	28794	+	CCCCTAGAATATACTGGATTTAAGATTTTATCCCATTAGG	28820	random
A. alba	FORGENIUS-Aalb10K	aalba5_s00011199	32017	32057	+	TACATGCATGCTGCAGTGAATTCATTGTTGACTCAGATTC	32076	random
A. alba	FORGENIUS-Aalb10K	aalba5_s00011214	33862	33902	+	CAAGGCCATACAGTATTGGCTCATTCTCGGACAGATCACG	33925	SNP
A. alba	FORGENIUS-Aalb10K	aalba5_s00011220	58138	58178	+	CATGTGTGTCATCTTCTCTGAAAGATCTTGCAGAGTAATG	58191	random
A. alba	FORGENIUS-Aalb10K	aalba5_s00011221	19128	19168	+	GTTGCTCTTGCATATGCAACGCTACATTTTCTTATAAAAG	19175	random
A. alba	FORGENIUS-Aalb10K	aalba5_s00011224	9029	9069	+	AGTTTTTGAAGAGCTTCTTTACTAAGCGCAACAATCTAAG	9084	SNP
A. alba	FORGENIUS-Aalb10K	aalba5_s00011224	9346	9386	+	ATGCAGTTATGTATTGTTTGTGCAATTGGGCAAGGTCTTT	9410	SNP
A. alba	FORGENIUS-Aalb10K	aalba5_s00011272	46549	46589	+	GCAAATAAGAATATTCAGGAATCCTTTCAGGTAAGCTAAG	46598	random
A. alba	FORGENIUS-Aalb10K	aalba5_s00011291	76619	76659	+	AAAATGTTTACACAAGTAATGCACTGTACATATACATATG	76670	random
A. alba	FORGENIUS-Aalb10K	aalba5_s00011300	79804	79844	+	GCTCATGAGGAAGAGGCCCCTCCAGGGAATTATTGTAAAG	79855	random
A. alba	FORGENIUS-Aalb10K	aalba5_s00011307	15131	15171	+	CTGTGATTCGATGAAAAGAAACATGGATTCGTGAAGTAAG	15174	SNP
A. alba	FORGENIUS-Aalb10K	aalba5_s00011307	18068	18108	+	TCATCAGCTTTCCTCACATATGTCAATGCAAGTGGTCAAG	18118	SNP
A. alba	FORGENIUS-Aalb10K	aalba5_s00011307	18585	18625	+	GTCATGGTATGCCGGTAAATGCCACCATGCCATATTATCC	18644	SNP
A. alba	FORGENIUS-Aalb10K	aalba5_s00011337	1162	1202	+	CGGGCATGTGAGTGAGGCACTTCGGCTGTTTCGGCAGATG	1226	random
A. alba	FORGENIUS-Aalb10K	aalba5_s00011337	5708	5748	+	TCCGGGACAACTATTTGACTTATCAAGAACCTTTCGAGTG	5755	random
A. alba	FORGENIUS-Aalb10K	aalba5_s00011363	27194	27234	+	ATTTGGGTAGGTCCTAGTGAAGAAGACAGAACACTAGAGG	27239	random
A. alba	FORGENIUS-Aalb10K	aalba5_s00011378	6122	6162	+	GCTGGCCATGGCAGTACAGATGTGGAGCTTAGTTTATCTG	6182	random
A. alba	FORGENIUS-Aalb10K	aalba5_s00011383	13890	13930	+	AATTGCTCTCGATCCTCGATAATCCATGAGAATTTTCTTG	13945	random
A. alba	FORGENIUS-Aalb10K	aalba5_s00011412	12150	12190	+	ACCAGATGGTGATATTTGGTTGCAGGCAAATGAAATATTG	12211	SNP
A. alba	FORGENIUS-Aalb10K	aalba5_s00011412	12380	12420	+	TGACCGCCTTTTATCATAATTTATTTCAATAGATCCATAC	12426	SNP
A. alba	FORGENIUS-Aalb10K	aalba5_s00011412	12551	12591	+	TCTTCCCTAATGGCTTTGGTGACATATTTGTTCATTTATC	12606	SNP
A. alba	FORGENIUS-Aalb10K	aalba5_s00011430	40028	40068	+	TGCTGAACTGTCCATTTGTCCCCCAAAACGACTCCTTTGC	40080	random
A. alba	FORGENIUS-Aalb10K	aalba5_s00011486	48661	48701	+	TGTTGAACTGTCAATTCTTTCGTTGCATTCCTTTGTTTTG	48726	SNP
A. alba	FORGENIUS-Aalb10K	aalba5_s00011486	48815	48855	+	AAAGGCCGTCAAATGTCGAGGATGATGTTTTGAACTATGG	48868	SNP
A. alba	FORGENIUS-Aalb10K	aalba5_s00011508	20142	20182	+	TATGGGATAAACGGAGAGCCATAAATCTCTGATAAAGCTC	20201	SNP
A. alba	FORGENIUS-Aalb10K	aalba5_s00011515	47390	47430	+	TTGTTAATCCTCTAGTTGAGAATGGCAAGATCTGGGTTAC	47451	random
A. alba	FORGENIUS-Aalb10K	aalba5_s00011552	61045	61085	+	GGTCCTCTTTATTGCAGTATGTGTGCAGAGCAAGTTTGAG	61105	SNP
A. alba	FORGENIUS-Aalb10K	aalba5_s00011552	61400	61440	+	TCCCATTTGAGTTCTCCCAAGCAACAAAGCGAGGCAATAC	61463	SNP
A. alba	FORGENIUS-Aalb10K	aalba5_s00011554	14452	14492	+	TTGTGCCTCGCTCAGACATCCAGAGCGACCAAGAAGATCA	14517	random
A. alba	FORGENIUS-Aalb10K	aalba5_s00011554	15875	15915	+	ATATCAAATGCCTCCTTCAATCGGCTCTCCCGGCAAAGTG	15933	random
A. alba	FORGENIUS-Aalb10K	aalba5_s00011554	71148	71188	+	TCTCCCAAGGCACCTAAACCTTTTCTGCCTACTAGCTTTG	71198	SNP
A. alba	FORGENIUS-Aalb10K	aalba5_s00011554	71617	71657	+	CATGCATAGTTGCAGGGTACCTCCGATTAGTGGCCTCTCC	71673	SNP
A. alba	FORGENIUS-Aalb10K	aalba5_s00011554	72269	72309	+	ATGACCAAAGGTATCTATTTCAGCACCCCAGAACACAGAG	72321	SNP
A. alba	FORGENIUS-Aalb10K	aalba5_s00011555	78275	78315	+	TTCTGAAAGAAGTGGCATCTTCGGTAGAGGTGAAGATGTG	78336	SNP
A. alba	FORGENIUS-Aalb10K	aalba5_s00011560	56056	56096	+	ATCTAGACGAAGGGCATCAGCGCTGAAGAAGTGAAACTAC	56113	random
A. alba	FORGENIUS-Aalb10K	aalba5_s00011562	26013	26053	+	GGCTGCCACTGAAATGGAACTATTTTACTTTGCAATAAGC	26066	random
A. alba	FORGENIUS-Aalb10K	aalba5_s00011617	27920	27960	+	TGTTGAAGGTTTGCTGTAACAATTTAACCAAAGGGATTTC	27964	random
A. alba	FORGENIUS-Aalb10K	aalba5_s00011706	63876	63916	+	GAGATGATGTTGCACAAAATAGCCCAGCGGAGCACTTGTC	63925	random
A. alba	FORGENIUS-Aalb10K	aalba5_s00011706	69740	69780	+	CTTCTTCAAACTGAAGCTTTGAGCCGAAATCTGAACACTG	69806	random
A. alba	FORGENIUS-Aalb10K	aalba5_s00011706	71345	71385	+	TCTACTTTGGAGAGTAGATACAAGGAGATTCAAAGTGATG	71411	random
A. alba	FORGENIUS-Aalb10K	aalba5_s00011706	71837	71877	+	AACAAAATTATACAATGCAAACTGGTTCAAGCAAGTAGTC	71903	random
A. alba	FORGENIUS-Aalb10K	aalba5_s00011706	73369	73409	+	TCCATCATCAAAGTTGAGCTCAGAGTGTTCAAAAAGGAAG	73412	random
A. alba	FORGENIUS-Aalb10K	aalba5_s00011707	76015	76055	+	TTTTATTTGGAGAGAATCTTCGAATTCCCCGACCCTTTAG	76066	SNP
A. alba	FORGENIUS-Aalb10K	aalba5_s00011707	76433	76473	+	GCACCCATTCATCGGTTCAATTTCTGAACAACGTGCTCTC	76498	SNP
A. alba	FORGENIUS-Aalb10K	aalba5_s00011707	77275	77315	+	AGGGAGATGCAGGAGGAAAAGGAAGGGTTAGAGCAGCAAT	77338	SNP
A. alba	FORGENIUS-Aalb10K	aalba5_s00011707	77505	77545	+	GGAGGGTAGCATTCCTGTTGATGCGTATTTGAAGAATGTG	77563	SNP
A. alba	FORGENIUS-Aalb10K	aalba5_s00011707	77742	77782	+	TTAATATCTTCATAGCAAGTATAAATGAAAGTGAACATGC	77797	SNP
A. alba	FORGENIUS-Aalb10K	aalba5_s00011759	74331	74371	+	ACTTTAGCAGAGGGCTGCACAGTGGTATGGCCCTGAGAAC	74376	random
A. alba	FORGENIUS-Aalb10K	aalba5_s00011774	30587	30627	+	CATGCTTCATTGATGATAAGGTGTTTTTCAAACTCGAGAC	30642	SNP
A. alba	FORGENIUS-Aalb10K	aalba5_s00011785	38694	38734	+	CCATTGTCCCTCAAAACGGCTCCAACAACACCACTATTGC	38758	random
A. alba	FORGENIUS-Aalb10K	aalba5_s00011789	66878	66918	+	ATCGACTTGGCAAAGGCAGAGGTTAAGTATGAAGATATAC	66940	random
A. alba	FORGENIUS-Aalb10K	aalba5_s00011803	57665	57705	+	CTCCTCGATGCCTAGCTTGGCTTGAAGAACTGGAGCTTTA	57717	random
A. alba	FORGENIUS-Aalb10K	aalba5_s00011803	61316	61356	+	TTGTCAAGAAGAAAACGAAGAGAAATCAGATTACAGACTC	61378	random
A. alba	FORGENIUS-Aalb10K	aalba5_s00011818	34332	34372	+	AGCCCACTTTTCTTGCTCTGCGAACCCTTCAGGCCACCAC	34391	random
A. alba	FORGENIUS-Aalb10K	aalba5_s00011855	39598	39638	+	TCCCATAGGGGCATCCTGAGCTTTTGGAGAGGAGTGGAGA	39664	random
A. alba	FORGENIUS-Aalb10K	aalba5_s00011931	76760	76800	+	AAAAACATCTGGACGTTACCATTCTTAGATAAGGAATCAC	76807	random
A. alba	FORGENIUS-Aalb10K	aalba5_s00011936	11765	11805	+	GTTTCGTTCCACTACGGCTGGATTCCTCCCCGGCATTTCC	11829	random
A. alba	FORGENIUS-Aalb10K	aalba5_s00011974	3897	3937	+	CGTCACAGTGTGAGCAATTCAAAAGTGGCTGTCAGTGTAG	3944	random
A. alba	FORGENIUS-Aalb10K	aalba5_s00011985	4318	4358	+	CTTGATCAGCTTTGATAAATCATAAGTTAACCATTTGTTC	4372	random
A. alba	FORGENIUS-Aalb10K	aalba5_s00012061	55570	55610	+	GGTTTTAATTTCATAGAGTAAGGTCCCGTGGGCACTTTGG	55626	random
A. alba	FORGENIUS-Aalb10K	aalba5_s00012084	45491	45531	+	TACCATTGGTTAGTATGTATGCATCGTTAAGGTACTGTTC	45540	random
A. alba	FORGENIUS-Aalb10K	aalba5_s00012099	2743	2783	+	AAGCATGACAAAGGAATTTGGATCATATAATTGTAATGCG	2804	random
A. alba	FORGENIUS-Aalb10K	aalba5_s00012140	10786	10826	+	TGCCCCAAATTGCCGGTTCTGCTAATTTTGGCTGCTTTGG	10829	random
A. alba	FORGENIUS-Aalb10K	aalba5_s00012147	14634	14674	+	AAAGCCAGTCCGAGGCCTGTAGGATAATGTTTGAGGATTC	14680	random
A. alba	FORGENIUS-Aalb10K	aalba5_s00012189	72942	72982	+	ATGCATATCCAAAATCTTCCTTCGTATAGTCATTTTCAAG	72988	random
A. alba	FORGENIUS-Aalb10K	aalba5_s00012208	63504	63544	+	ATATAATAGGTCAATGGGGGTCTTGAGGCCAGGCTTGTTG	63558	random
A. alba	FORGENIUS-Aalb10K	aalba5_s00012217	75841	75881	+	CAGAGTACCCAACGTTATAAGTAGGACGAAGAAGAGATCC	75905	random
A. alba	FORGENIUS-Aalb10K	aalba5_s00012227	77028	77068	+	CGGGCTTTGGAGAGATTCCCGTGAAATATCGAACGTCTAC	77087	random
A. alba	FORGENIUS-Aalb10K	aalba5_s00012230	41108	41148	+	CATTTGGGTTCTTACATCAACCATCTAATTTTTATTTCTG	41151	random
A. alba	FORGENIUS-Aalb10K	aalba5_s00012241	12076	12116	+	TGCTTTCAGCTTATGGGGTTTTAGTACTGGCGTTTGAATG	12135	SNP
A. alba	FORGENIUS-Aalb10K	aalba5_s00012241	27475	27515	+	TCAGGATTTGATAATTCTCTACCTAATCATATGGCGACAG	27519	SNP
A. alba	FORGENIUS-Aalb10K	aalba5_s00012241	27665	27705	+	GTTGATATTGTAGACAGATGTTTACTTGTTTGTACTGTGC	27711	SNP
A. alba	FORGENIUS-Aalb10K	aalba5_s00012264	23890	23930	+	GTGCTGTCAGAGTTTGGGGACTAGGTCATTATGGTATATG	23951	random
A. alba	FORGENIUS-Aalb10K	aalba5_s00012276	3641	3681	+	AAACTCTTTCTCGCCTTCGGGTCCTTTTTGCTGTAATTTT	3707	random
A. alba	FORGENIUS-Aalb10K	aalba5_s00012276	5906	5946	+	GCCTTGGAAACCAACGCCAGTAAGGTTAATGCCAGTGACG	5964	random
A. alba	FORGENIUS-Aalb10K	aalba5_s00012277	38956	38996	+	CTCTCTTGTCTTCTCTCATAACTATGCCTCACAAATAAAG	39021	random
A. alba	FORGENIUS-Aalb10K	aalba5_s00012319	16278	16318	+	TGCTTCTTTGCCAACGCTCCTCATCGTTCTTCAAGCTTTC	16337	SNP
A. alba	FORGENIUS-Aalb10K	aalba5_s00012322	53245	53285	+	CAATACAATAGATTAGATTAGTCATGAATTACAGTTCGTC	53310	random
A. alba	FORGENIUS-Aalb10K	aalba5_s00012322	71633	71673	+	TTCTTGAACTTCATTGATACTATGCATTATTCCGTCTTTA	71696	random
A. alba	FORGENIUS-Aalb10K	aalba5_s00012366	4015	4055	+	ACCATTTATTCTCAGATTTTGGTGGCTTTAACTTCATTTC	4070	random
A. alba	FORGENIUS-Aalb10K	aalba5_s00012383	63097	63137	+	TGCCAATGGGCTTCCAGATGTGGATTCCGTGTTTTATTAC	63144	random
A. alba	FORGENIUS-Aalb10K	aalba5_s00012385	6761	6801	+	TGGTTACAGTGAGTTGACAGATACACGGGCAACTCTTTTC	6823	random
A. alba	FORGENIUS-Aalb10K	aalba5_s00012410	57415	57455	+	GTAAATTTACCGTTTTGCGCCGTGATATCGCCAGGGACTG	57461	random
A. alba	FORGENIUS-Aalb10K	aalba5_s00012423	48231	48271	+	GACTTTTGCCTGTGATTTTGACCGATTTATGTACAAAATC	48292	random
A. alba	FORGENIUS-Aalb10K	aalba5_s00012449	32067	32107	+	TTGATCTGCTGACTGAATTTAGAGGAGGCAAATTTCTCAG	32125	random
A. alba	FORGENIUS-Aalb10K	aalba5_s00012449	32656	32696	+	GTCAGGCTGCGTGTGTCGAACATTTGAAAGTTCCAAAACC	32717	SNP
A. alba	FORGENIUS-Aalb10K	aalba5_s00012456	21530	21570	+	CTCTCTATATCTCCACTTCAGATGCGTCCCTCCCTTTAAC	21594	random
A. alba	FORGENIUS-Aalb10K	aalba5_s00012459	38847	38887	+	AGTTGCTGCAATGGGTTCTCCGATTGCGAATGTCTGTAAG	38890	random
A. alba	FORGENIUS-Aalb10K	aalba5_s00012468	59892	59932	+	TTCCAAATGAATTCGTACAGAATCTATAGGCAGCTTTCTG	59934	random
A. alba	FORGENIUS-Aalb10K	aalba5_s00012485	51597	51637	+	TATGATGCAACTAGAGGATGGCTTATACAATCTTCTCTCA	51661	random
A. alba	FORGENIUS-Aalb10K	aalba5_s00012508	68466	68506	+	CCCCCAATTAGATCTACCACAATGGAAGAATATTTCTGTG	68512	random
A. alba	FORGENIUS-Aalb10K	aalba5_s00012513	9646	9686	+	TCCAATATTATTGTGCATTTCTGTTTCCATGGTCTCAGTG	9695	random
A. alba	FORGENIUS-Aalb10K	aalba5_s00012518	66309	66349	+	TTTAGGCGTGTGGGTGGGAATTTTGCAGGGCATCATAATC	66357	random
A. alba	FORGENIUS-Aalb10K	aalba5_s00012518	70400	70440	+	GGGTTTACCCTAGTTGATGCCAAGAACTGACGCTAAAGCA	70456	random
A. alba	FORGENIUS-Aalb10K	aalba5_s00012525	58801	58841	+	TTAAAAAGATGCACAAATTCAGTGAACTCTCCTAAATTAC	58860	random
A. alba	FORGENIUS-Aalb10K	aalba5_s00012526	27364	27404	+	CCACTCTAAAATTAGGGCCTGTTTTGAACCACTATTTCTC	27409	random
A. alba	FORGENIUS-Aalb10K	aalba5_s00012540	23471	23511	+	ATCAAGAGATCAGAATGGGATTTGAAGATCCGTACTGTGG	23525	SNP
A. alba	FORGENIUS-Aalb10K	aalba5_s00012540	24042	24082	+	AACCGGTCTGTTGTGCAGAGTTCAGTCCATCAAATGGAAG	24098	SNP
A. alba	FORGENIUS-Aalb10K	aalba5_s00012540	24287	24327	+	AAATCCATGGCAGAAGCTGTTTTGCCTGTGAGGAGTTATG	24346	SNP
A. alba	FORGENIUS-Aalb10K	aalba5_s00012540	24499	24539	+	AAGTGAAGATGTGGGTGGAGACTTATTATTGTTAGAAGAG	24552	SNP
A. alba	FORGENIUS-Aalb10K	aalba5_s00012547	62091	62131	+	AACCAGACTATCATAAGCATTCGTTTTGGAAGTGAATTAG	62137	random
A. alba	FORGENIUS-Aalb10K	aalba5_s00012566	7464	7504	+	CAGCCGAGGAAGAATTTCATGGGAGATAAGTAAGAAGAAG	7528	random
A. alba	FORGENIUS-Aalb10K	aalba5_s00012585	72650	72690	+	GCTCCTCTGCCCCAACTCCATCCATTGCCAGCCAAATACC	72716	random
A. alba	FORGENIUS-Aalb10K	aalba5_s00012669	22008	22048	+	AAGATCAAAGATTTGAGCTACACCCTTTATCTTTGTATTC	22054	random
A. alba	FORGENIUS-Aalb10K	aalba5_s00012753	29501	29541	+	TAGGGTAAGATATGGAAAGCGATCCTTGGGTAGATTGAAG	29553	random
A. alba	FORGENIUS-Aalb10K	aalba5_s00012763	18536	18576	+	TTCACAGATGAACATCTTTACCTCCCCATACAGGTTGTAG	18579	random
A. alba	FORGENIUS-Aalb10K	aalba5_s00012763	20781	20821	+	GAAGGTATCAACTACAAACCTTATCTAGACAGGCCAAATG	20825	random
A. alba	FORGENIUS-Aalb10K	aalba5_s00012763	24467	24507	+	GATGAAAACGTTCATGGTTCTCATAGTCACAGCCCTGGGC	24528	random
A. alba	FORGENIUS-Aalb10K	aalba5_s00012763	77565	77605	+	ACTCAGTTAATGTCAACTCTGGAACGTTGGTACAAAGAAC	77618	random
A. alba	FORGENIUS-Aalb10K	aalba5_s00012765	36969	37009	+	GTAGATTGACGATCCTTCTGCCTCAGCATCTTTAATTTAT	37017	random
A. alba	FORGENIUS-Aalb10K	aalba5_s00012769	76263	76303	+	GAACTTCAGATCTGCTTACCAGTGAGCTTCATGAGATAAT	76323	random
A. alba	FORGENIUS-Aalb10K	aalba5_s00012816	71399	71439	+	TACAATATCTATATCCTTATCTCGAAACTCTTTTCTCCTG	71464	random
A. alba	FORGENIUS-Aalb10K	aalba5_s00012821	70211	70251	+	CAGGGAATCTGCTCCACGGTTCTATCCCGGCTGGGCTCTG	70273	random
A. alba	FORGENIUS-Aalb10K	aalba5_s00012830	28947	28987	+	TTGGGAAACTTAAGCAGCTGTTGAGAATTTTAGCCTATTC	28993	random
A. alba	FORGENIUS-Aalb10K	aalba5_s00012830	32311	32351	+	TTGCCTTGAACTTCCTAATGCTACATCAAGCTTGATTTTG	32370	random
A. alba	FORGENIUS-Aalb10K	aalba5_s00012830	34701	34741	+	ATTGTTTTACACTCTTCAATGAACTCCCTGTTTCTTTTTG	34762	random
A. alba	FORGENIUS-Aalb10K	aalba5_s00012830	39361	39401	+	TCCTCGTCAGTCACAGAAGATTCTATTGCAAAACCTCCAG	39406	random
A. alba	FORGENIUS-Aalb10K	aalba5_s00012833	45575	45615	+	ATATGTCTATCGAAGCATTTGCACAGATCTACTAAGAATC	45622	random
A. alba	FORGENIUS-Aalb10K	aalba5_s00012834	75059	75099	+	TTAATAGGATGTTAAATCTGAGAATGTGGTGTAATGGTAT	75125	random
A. alba	FORGENIUS-Aalb10K	aalba5_s00012834	76616	76656	+	GGGAAAATACACAGACTTCGTTCTCATTGACTGCAAACAC	76680	random
A. alba	FORGENIUS-Aalb10K	aalba5_s00012847	40934	40974	+	TGAATTTGCTGTCAAATTTGGTGCAGAAGGCATGGGCAGT	40976	random
A. alba	FORGENIUS-Aalb10K	aalba5_s00012847	43889	43929	+	AGTGTGCGCCATCTGATTGCAAAGACTAATCCACGATAAT	43949	random
A. alba	FORGENIUS-Aalb10K	aalba5_s00012857	2109	2149	+	GGCATAATCAAAATCCATGCATCTGTTTCTGCTGTGTATG	2159	SNP
A. alba	FORGENIUS-Aalb10K	aalba5_s00012857	2318	2358	+	TAAATCAGAGTATTCTGGCACTCTGATGGTGTGAAGTTTG	2380	SNP
A. alba	FORGENIUS-Aalb10K	aalba5_s00012857	2524	2564	+	GCCCCATTCTTGTTTAATGCAAACACTGTATAGGAATATG	2587	SNP
A. alba	FORGENIUS-Aalb10K	aalba5_s00012857	2701	2741	+	GGTTGTCTTCTGGAAGATTTCATCAGTCAATTGGATAGAG	2747	SNP
A. alba	FORGENIUS-Aalb10K	aalba5_s00012857	2932	2972	+	TTTGCAGTGTAGCTATTGATTTTCATGGACCTCATTTTTC	2983	SNP
A. alba	FORGENIUS-Aalb10K	aalba5_s00012857	3140	3180	+	CCAATATCATGTTGGGTTTCATACGATGTGATTTATATTG	3187	SNP
A. alba	FORGENIUS-Aalb10K	aalba5_s00012860	68593	68633	+	AGTGACATGCAGAACCATGGATAGTTCGTTAAATAGTCTC	68648	random
A. alba	FORGENIUS-Aalb10K	aalba5_s00012860	69263	69303	+	TCTCCATGTGTGCATTAGGACAGACATGCAATGAGTGTAG	69328	random
A. alba	FORGENIUS-Aalb10K	aalba5_s00012879	18290	18330	+	TCCAGGTCTTTTTGATAAGATACTTTTCTTTGTTGGAGAC	18333	random
A. alba	FORGENIUS-Aalb10K	aalba5_s00012879	54492	54532	+	GCCATCACAGGCTGTTCTGGACTTGGCAGAACAATTTTAG	54537	random
A. alba	FORGENIUS-Aalb10K	aalba5_s00012884	61327	61367	+	CACTCGAAGTGTTATTACATAACTGTAATGCCAGGACAGC	61388	random
A. alba	FORGENIUS-Aalb10K	aalba5_s00012903	13074	13114	+	GTATCAGACTCCGAAAGTGAACCACTCTCCAATCTATCAC	13139	random
A. alba	FORGENIUS-Aalb10K	aalba5_s00012909	76784	76824	+	CTGAAGGCTTTCAACCAAGCCATGTCTAGCAATCTAGAAG	76836	random
A. alba	FORGENIUS-Aalb10K	aalba5_s00012919	68736	68776	+	TCAAAAGCAACGTCAATGTTAACTGGGTATATAGCAAAGG	68779	random
A. alba	FORGENIUS-Aalb10K	aalba5_s00012927	8367	8407	+	GATATGCCCATGTTGCTTGCATGGAGAAGGCTGAATCTGG	8433	random
A. alba	FORGENIUS-Aalb10K	aalba5_s00012960	45450	45490	+	AATCAACGACCTTTGGGATCATTTATATGCTCAGTTTCTG	45494	random
A. alba	FORGENIUS-Aalb10K	aalba5_s00013019	37817	37857	+	CATGAGAAAAATGATAATTATGGGAGTGTAACTAATTTGG	37869	random
A. alba	FORGENIUS-Aalb10K	aalba5_s00013019	38385	38425	+	AGCGGTGACCTGGGCATGGAAGGGGACACCAGAGACGAAG	38434	random
A. alba	FORGENIUS-Aalb10K	aalba5_s00013031	67212	67252	+	AGACTGTATATCTGTAGTTGAAGTCAGTATGGAGGATCTG	67255	random
A. alba	FORGENIUS-Aalb10K	aalba5_s00013033	35182	35222	+	GCAAGAGACTTGTCTACTATGGGAATGAATGAACATTGTG	35225	random
A. alba	FORGENIUS-Aalb10K	aalba5_s00013100	7625	7665	+	CCACGTCCTCTTCAAAATCCAGTCCGATCTTCCAAACGTC	7685	random
A. alba	FORGENIUS-Aalb10K	aalba5_s00013201	5784	5824	+	CTGGGGAATTGTCACATATAGAATTGAAAGTCCTAAAGAG	5826	random
A. alba	FORGENIUS-Aalb10K	aalba5_s00013225	5855	5895	+	GTACACAATAGTTTGCGAGAAGAGCTGAATTTCCATTTTG	5917	SNP
A. alba	FORGENIUS-Aalb10K	aalba5_s00013225	6300	6340	+	GTTTTTGCAGAAATGCCGCGGCTGGTTAACGTTGTAATTG	6343	SNP
A. alba	FORGENIUS-Aalb10K	aalba5_s00013299	29879	29919	+	AATTGTCTTGTTCAAATCCTACCAGATAGTGGGTCCATAG	29939	random
A. alba	FORGENIUS-Aalb10K	aalba5_s00013310	38653	38693	+	AAGCACAGGATTTGCTTATAAGAGGACTGATTAGATAAAG	38695	random
A. alba	FORGENIUS-Aalb10K	aalba5_s00013310	40925	40965	+	AGTAGGGGATGCAATCTATGCATGATCTAGACTGGCTACG	40981	random
A. alba	FORGENIUS-Aalb10K	aalba5_s00013310	48891	48931	+	TTTTTCAGACTGGTGTATATGCACATTTTTCTGGTAATTG	48950	SNP
A. alba	FORGENIUS-Aalb10K	aalba5_s00013337	23297	23337	+	AGCCAAATCCCAAGATGCCAACAACGGTCCCTAGCCAAAC	23363	random
A. alba	FORGENIUS-Aalb10K	aalba5_s00013388	57659	57699	+	ATTCGATTAGAGTTATCTCCATAGCCTCCAAGTAAAGAAG	57717	SNP
A. alba	FORGENIUS-Aalb10K	aalba5_s00013388	58552	58592	+	GGAGGAGAGAAGAATTCGATGCACATTCTTGACACAGACG	58618	SNP
A. alba	FORGENIUS-Aalb10K	aalba5_s00013401	17426	17466	+	TGTCATCGGAATTGCCAGTCGTTGTCGAATACAAAATTGC	17469	random
A. alba	FORGENIUS-Aalb10K	aalba5_s00013409	63264	63304	+	TCTCAATGTGACCCGTCACCCCTTATTAAAAATGACTCAG	63325	random
A. alba	FORGENIUS-Aalb10K	aalba5_s00013436	12120	12160	+	TTATGTAAATTGCTCCTAGTTAAGCCTCCAATTTAGATAC	12174	random
A. alba	FORGENIUS-Aalb10K	aalba5_s00013452	9461	9501	+	GCACAACACTTTATTGTGCCCATAGGTTAAGTCACTTTTA	9503	random
A. alba	FORGENIUS-Aalb10K	aalba5_s00013452	25654	25694	+	TGAAATAACGGAAACCATTCAGAACTATTACACTAATATC	25714	random
A. alba	FORGENIUS-Aalb10K	aalba5_s00013459	15222	15262	+	TCTGCACAAACAACGCTACTTTCTGCCCAGATTTTCAGTG	15285	random
A. alba	FORGENIUS-Aalb10K	aalba5_s00013473	53828	53868	+	ATTTCAAGGTGTCTAAAGACCAGACCATAAATATTTACAC	53889	random
A. alba	FORGENIUS-Aalb10K	aalba5_s00013493	9046	9086	+	ATTGAGAGATGCATGACTCTGCTTCAATCTGCTTCAATCC	9091	random
A. alba	FORGENIUS-Aalb10K	aalba5_s00013494	23165	23205	+	GACAGCGAAGGACAAAAAGTACGTAGTTTCAAAAATCTGG	23218	random
A. alba	FORGENIUS-Aalb10K	aalba5_s00013499	21149	21189	+	GTTCTGTGTTGGACATGGACAGCCCGGGTACCATTGATAG	21198	random
A. alba	FORGENIUS-Aalb10K	aalba5_s00013539	27186	27226	+	ACGTTTATACGACTAGCCTGCCTGATTTTCATCATCACTG	27251	random
A. alba	FORGENIUS-Aalb10K	aalba5_s00013541	17470	17510	+	CTCAATATTCTGCACACAGCAATTATTAACAGGTTGATCC	17528	random
A. alba	FORGENIUS-Aalb10K	aalba5_s00013578	68359	68399	+	ACCGGGCTTTGTCCTCAGCAGGTATTTGATCTCTGGTTAC	68410	random
A. alba	FORGENIUS-Aalb10K	aalba5_s00013581	30226	30266	+	ATGGAATCGATCTGGGATTCATGTGAGATTCAATCGTTTC	30275	random
A. alba	FORGENIUS-Aalb10K	aalba5_s00013650	70642	70682	+	CAAGGGTGGTCTGTGTTCTTGCGGAGAGTATTGGTAATAA	70704	random
A. alba	FORGENIUS-Aalb10K	aalba5_s00013654	37906	37946	+	GTTCAACGAGGGATACAAGTAGTCTATTTAGCCAAATGTT	37968	random
A. alba	FORGENIUS-Aalb10K	aalba5_s00013678	65171	65211	+	CGAAGATTAAAAAGGGTAACGCGAAATTATATGTGAAATG	65229	random
A. alba	FORGENIUS-Aalb10K	aalba5_s00013735	3690	3730	+	TGGTCATGATTTAACCAGGGTTTTGTGCCGGCGAAACGAG	3756	random
A. alba	FORGENIUS-Aalb10K	aalba5_s00013818	20698	20738	+	GTAAAGAAAGTACAGTATCTTCAGTACCTATTTGAATGTC	20747	random
A. alba	FORGENIUS-Aalb10K	aalba5_s00013839	21017	21057	+	GGCCCTCTATCTTTCCTCTTCCGAATAACTTTGGTCTCAG	21072	random
A. alba	FORGENIUS-Aalb10K	aalba5_s00013881	71142	71182	+	GAGGGCTGTAGATTTCCATTTCTCTGTCAATGACTCTGTG	71188	random
A. alba	FORGENIUS-Aalb10K	aalba5_s00013888	6064	6104	+	GTGTCAATTGCAGATTCCGTAACTTGTCTGCTTGGATAAG	6119	random
A. alba	FORGENIUS-Aalb10K	aalba5_s00013893	25037	25077	+	TGACAAAATCAAGCGCAGACTGCCGAATGTGAGTTCTCTG	25096	random
A. alba	FORGENIUS-Aalb10K	aalba5_s00013904	10643	10683	+	ATCTGCCTTTTTGATATTAGCTGTTGAATTGTGTTGAATG	10691	SNP
A. alba	FORGENIUS-Aalb10K	aalba5_s00013919	64216	64256	+	AACTTTGTGCTGCATGATATTCAGGAGGGAGAGAAGATAG	64269	random
A. alba	FORGENIUS-Aalb10K	aalba5_s00013944	70835	70875	+	AGGAAGGGAAGAGAGGTTGTGAAGTTTATTCCGTGATTTG	70901	random
A. alba	FORGENIUS-Aalb10K	aalba5_s00013975	12748	12788	+	AGTGCCCTTGAATATGAGATCTGATATATCAAGTGTTATG	12809	random
A. alba	FORGENIUS-Aalb10K	aalba5_s00013995	42005	42045	+	TGAAAAGAAGCGCGTTGTGAGGAGGGCGCCGAAGAGTAAG	42050	random
A. alba	FORGENIUS-Aalb10K	aalba5_s00014045	72104	72144	+	TCCAGGCTTCTCTGCTATCTTAACCTTCTTTTATTTTTGG	72146	random
A. alba	FORGENIUS-Aalb10K	aalba5_s00014051	17550	17590	+	AACCGATCCAAAGTCAACCGTAGAATCCAACTGTATAAGC	17601	random
A. alba	FORGENIUS-Aalb10K	aalba5_s00014100	22768	22808	+	ACTGGAGTTGAAGATGGTCTGTTCAAAGAAAAACACTAAG	22814	random
A. alba	FORGENIUS-Aalb10K	aalba5_s00014168	72595	72635	+	ATCTATCTCACGGTTTCATTATCCTAATGTGTAAAGCAAG	72661	SNP
A. alba	FORGENIUS-Aalb10K	aalba5_s00014168	73188	73228	+	TTAAACTCTGGTCTGCTTGATGGGTCTGTGCACAAGAATG	73248	SNP
A. alba	FORGENIUS-Aalb10K	aalba5_s00014168	73445	73485	+	GAAGGAGATGCTGGTAAGTATGTGTGATGAGCGTGCAAGG	73506	SNP
A. alba	FORGENIUS-Aalb10K	aalba5_s00014204	6663	6703	+	AAACCAAGAAGATGAGAAGAGATGAGCAGAGAAAGAGAAG	6726	SNP
A. alba	FORGENIUS-Aalb10K	aalba5_s00014204	6977	7017	+	CGCTGCCGATTCAGGCTGTGGAAAGAGCACGTTCATGAGG	7029	SNP
A. alba	FORGENIUS-Aalb10K	aalba5_s00014204	14588	14628	+	CCAGGGAGCAACAATGGCACTGGTCTCTTCCAAACCATAG	14633	SNP
A. alba	FORGENIUS-Aalb10K	aalba5_s00014204	14939	14979	+	ATTCCTCTGAAATTTCTTTCATGATGCCAAATTGGCGAGC	14998	SNP
A. alba	FORGENIUS-Aalb10K	aalba5_s00014209	36064	36104	+	TCGAAAAAGCCCATCTGAGACTAACACTTGGCTAGATAAC	36119	random
A. alba	FORGENIUS-Aalb10K	aalba5_s00014220	70148	70188	+	CCATTTCTTGAAGAAATGGTACCCACCTGTATTGTTTCTG	70190	random
A. alba	FORGENIUS-Aalb10K	aalba5_s00014227	68221	68261	+	GACCAAAATACATGATTCGATGTGGAGCTAAAAATCTATG	68276	random
A. alba	FORGENIUS-Aalb10K	aalba5_s00014234	66265	66305	+	AAACACATACGGAAATAGGCTTTCCAGGATTTTAAGCATT	66331	random
A. alba	FORGENIUS-Aalb10K	aalba5_s00014318	31954	31994	+	GTTTCAAATTTTTGAGATCCGAATGAGACGTTGAAATAAG	32018	random
A. alba	FORGENIUS-Aalb10K	aalba5_s00014325	68584	68624	+	GTCCGGGAGGCACTCGCTCTCCGACCGTGTGCGTTGCTCG	68643	random
A. alba	FORGENIUS-Aalb10K	aalba5_s00014396	74307	74347	+	TTGATCTTGATGATTGAGGTGGGAAAGCTCTCGTTTGATG	74372	random
A. alba	FORGENIUS-Aalb10K	aalba5_s00014407	68415	68455	+	AAGGCGCCAAGGTCCTGGAAGATCGCCGGGCAAAGAATCC	68479	random
A. alba	FORGENIUS-Aalb10K	aalba5_s00014434	56664	56704	+	TGAGAAGATATTTACTATATGCCTTCGTGGCTTCTCAAAT	56706	random
A. alba	FORGENIUS-Aalb10K	aalba5_s00014447	21977	22017	+	ACCTGCATAGTGTGTTTGGGGATTCTGCAAATGTTATGTG	22019	random
A. alba	FORGENIUS-Aalb10K	aalba5_s00014457	19608	19648	+	CCTTAATAAGGAAGGGTTATCTATTTGTGAATGAATTTCT	19673	random
A. alba	FORGENIUS-Aalb10K	aalba5_s00014464	13091	13131	+	CCCACCAAGCTTTGCCATTGAATTCCGCACGCACGCAAAG	13141	random
A. alba	FORGENIUS-Aalb10K	aalba5_s00014477	68086	68126	+	GAAAAAATTCTAGGTAAGTGTTCTACACATGCTCCGTCTC	68147	random
A. alba	FORGENIUS-Aalb10K	aalba5_s00014504	28430	28470	+	TGGCAGAGGCCATCAAGCGGCAACTCGTGAACGAAGGTAG	28482	random
A. alba	FORGENIUS-Aalb10K	aalba5_s00014521	4722	4762	+	AAACCAACAGAACAACATGACTGAATCTTCATTACAAGAC	4785	random
A. alba	FORGENIUS-Aalb10K	aalba5_s00014526	61795	61835	+	GCTTCTTGTCTGCATGGAAGAGAATCTGTGCCTCTAAATA	61840	random
A. alba	FORGENIUS-Aalb10K	aalba5_s00014532	42440	42480	+	ATGCAAATGCATTGAAGATGCATACCGTGTGTTTGATAAG	42499	random
A. alba	FORGENIUS-Aalb10K	aalba5_s00014544	17935	17975	+	CGTAAAAAAGTATATTCGTCTCACATGTTTTCCATCAGTC	17986	random
A. alba	FORGENIUS-Aalb10K	aalba5_s00014569	10521	10561	+	TCCTCTAAGAATAAGCATATCCGACTTCATAAAAGACTTC	10587	random
A. alba	FORGENIUS-Aalb10K	aalba5_s00014577	26066	26106	+	AATTGCATAACCCATTAACACAACAGATAACGAATAAATG	26115	random
A. alba	FORGENIUS-Aalb10K	aalba5_s00014598	27266	27306	+	TGCTCAGTAAATTGAAAATCTTGTAACCAAATTGCTAGAG	27329	random
A. alba	FORGENIUS-Aalb10K	aalba5_s00014601	59762	59802	+	GGCTCAACCACCCAAAACAAGTTTGCAAGATGCCTTGATG	59810	random
A. alba	FORGENIUS-Aalb10K	aalba5_s00014648	27106	27146	+	AACGGTATTGTTAGCTGAGCCCATGCATGAGATTTATTCC	27172	random
A. alba	FORGENIUS-Aalb10K	aalba5_s00014648	30067	30107	+	GTTCTTGCATAGTAGTCAGTTGCAGTATGCCCAAACATTG	30127	random
A. alba	FORGENIUS-Aalb10K	aalba5_s00014707	35210	35250	+	TTGCTGTTCCGGTGTTGCATGGCTCGACTGGTCTAAAAAT	35252	random
A. alba	FORGENIUS-Aalb10K	aalba5_s00014767	55135	55175	+	AATATCCCTTTGCCTGTGCCTCATGAAGAGAATATAAAAG	55177	random
A. alba	FORGENIUS-Aalb10K	aalba5_s00014767	57713	57753	+	TCACACCCACATAAGCCCAATGATCTCAATAATGAAAGTT	57777	random
A. alba	FORGENIUS-Aalb10K	aalba5_s00014775	50385	50425	+	GACATCTAACAATAAGACCACTACAATGTGTGATACTTGC	50444	random
A. alba	FORGENIUS-Aalb10K	aalba5_s00014804	33692	33732	+	TAGCGTTCAACAATGGCTGGGAGTAAACTCCAAAGAGAAC	33737	random
A. alba	FORGENIUS-Aalb10K	aalba5_s00014804	37076	37116	+	CATTATAAGGTACCTATGTCTGGGTTCAGAATATTTTTCC	37122	random
A. alba	FORGENIUS-Aalb10K	aalba5_s00014810	64791	64831	+	AAGCAAGCCAGGCTTCTTGAATCTCTGTACATTGCCAGAT	64834	random
A. alba	FORGENIUS-Aalb10K	aalba5_s00014816	22861	22901	+	GTACAGTGTGCACAACTGAACAGATGTATACTGATGAAAC	22904	random
A. alba	FORGENIUS-Aalb10K	aalba5_s00014824	46372	46412	+	TAAACCTATCATGAGAGGGTTCAGTGATCATGTCATTTGG	46425	random
A. alba	FORGENIUS-Aalb10K	aalba5_s00014827	46593	46633	+	ACAGGCATTTACAAAACGTACAGCAAAGAAATGCAAACAG	46641	random
A. alba	FORGENIUS-Aalb10K	aalba5_s00014873	61551	61591	+	ACCCCACCTGTAACACTGTTGAGGAGCCCCAGTACAAGAG	61593	random
A. alba	FORGENIUS-Aalb10K	aalba5_s00014880	74672	74712	+	ACTACCTATAGTGCAATGATTATGGGCTACTGCAAAAAGG	74718	random
A. alba	FORGENIUS-Aalb10K	aalba5_s00014896	2130	2170	+	TATTTGAAGGCCTTTAATGGGTGCACTGTAATTGGTAGTC	2174	random
A. alba	FORGENIUS-Aalb10K	aalba5_s00014913	13943	13983	+	AAAGTTTATAGATTACAGCAATCCAGCAGTCACTCTGTTC	14009	random
A. alba	FORGENIUS-Aalb10K	aalba5_s00014936	37974	38014	+	GCTGGTTAACAGAAATGTGCAGAGGAACAAGCCCACGAAG	38036	SNP
A. alba	FORGENIUS-Aalb10K	aalba5_s00014936	38300	38340	+	GCGAAGCCCTTGCACTTGTAGTGGTTCCACCTGATGTTCC	38349	SNP
A. alba	FORGENIUS-Aalb10K	aalba5_s00014941	64290	64330	+	GAGCATATATAGACAAGGAAACTCAGTCGCACAGTACAAG	64354	random
A. alba	FORGENIUS-Aalb10K	aalba5_s00014951	64996	65036	+	GGAGTTCCATTACTCCAGTGGAAGGAAAAAATGTTGCACC	65055	SNP
A. alba	FORGENIUS-Aalb10K	aalba5_s00014951	65382	65422	+	CCCTAACATCTTTCTCCAAAAATGGGTTTTGTAATTGTAG	65442	SNP
A. alba	FORGENIUS-Aalb10K	aalba5_s00014951	65562	65602	+	TAATTACCTGATGAAGTTGTATATTTAGTCTTGACTTCAC	65611	SNP
A. alba	FORGENIUS-Aalb10K	aalba5_s00014956	26467	26507	+	CAAATGACATTTCCTTAATGTCAGTCAAAGGAGGGACAAG	26518	random
A. alba	FORGENIUS-Aalb10K	aalba5_s00014965	68225	68265	+	GTTTCATAAAGGGAGGGTACACGTACTTGTCCTTGTTCTG	68268	random
A. alba	FORGENIUS-Aalb10K	aalba5_s00014965	71062	71102	+	AGTGCGGCCTCCTTTCCAGCAATTAATTCCAGTCTCAAGC	71107	random
A. alba	FORGENIUS-Aalb10K	aalba5_s00014970	70480	70520	+	TCATGTGAAGCCAAAAAATCCAGCTTGAAATGAGCTTAAC	70539	random
A. alba	FORGENIUS-Aalb10K	aalba5_s00014991	50927	50967	+	AGAAGAAACGGAACTGTTTCCTCATTTGCCGCTGTTAGAC	50981	SNP
A. alba	FORGENIUS-Aalb10K	aalba5_s00015000	6846	6886	+	TGCAAGTTATGATCGTAAGATTTGTTCAGAGCCTTGTTTC	6905	SNP
A. alba	FORGENIUS-Aalb10K	aalba5_s00015000	7171	7211	+	CTTAAACCACATAATCAACTTAAGGATATCATATTTTTGG	7231	SNP
A. alba	FORGENIUS-Aalb10K	aalba5_s00015000	7329	7369	+	ATCATCATATAACAATAAAGAGCTTATATACCGCCTGAAG	7381	SNP
A. alba	FORGENIUS-Aalb10K	aalba5_s00015000	8374	8414	+	CGTGCAAATATGCCTTGGCCTGGTGAGGAGGGTGAAAAAC	8416	SNP
A. alba	FORGENIUS-Aalb10K	aalba5_s00015011	66054	66094	+	TTTTGATAGCCTGTTGGAGGGTATCCAGAGTATCCTGAAG	66102	random
A. alba	FORGENIUS-Aalb10K	aalba5_s00015011	68039	68079	+	CAACATTTATCAAATTGCTGCCCAGACTGAAAGCCAGGAT	68100	random
A. alba	FORGENIUS-Aalb10K	aalba5_s00015011	69018	69058	+	GTTTCCAGGATTACTGGAAAATTGTTGTTCATGTATTGAC	69076	random
A. alba	FORGENIUS-Aalb10K	aalba5_s00015014	56159	56199	+	GGTACAAGCTGAACAGAGGCTCTAAGGGGTTCAGATTTAC	56210	random
A. alba	FORGENIUS-Aalb10K	aalba5_s00015027	8182	8222	+	TGCATCTTGATCATGCTTTCGGGGAAACCTCTTGGTAATG	8226	random
A. alba	FORGENIUS-Aalb10K	aalba5_s00015079	16946	16986	+	AAGTCTTCAACAAATTAATTACAGGTGCAGAGTTCTATGG	17005	random
A. alba	FORGENIUS-Aalb10K	aalba5_s00015100	62702	62742	+	TGGCAGGTACCTGCATCAGAGCCACTCTTTGCTGGAGATT	62746	random
A. alba	FORGENIUS-Aalb10K	aalba5_s00015101	29483	29523	+	ACTATACTTATTTCATTATACTTCTTTGGGTTAACACTCC	29534	random
A. alba	FORGENIUS-Aalb10K	aalba5_s00015112	70629	70669	+	AGTCTAGATTTAATGAAGAAGAATGCCTTAATGAAAGATG	70685	SNP
A. alba	FORGENIUS-Aalb10K	aalba5_s00015177	62435	62475	+	GATCCCTTATCCAAAGCTAAATAGACGTTACGCAATGATG	62485	random
A. alba	FORGENIUS-Aalb10K	aalba5_s00015186	31772	31812	+	AAAATAACTTCACGACTGCAAAAATATTAAGTCTTCACTG	31867	SNP
A. alba	FORGENIUS-Aalb10K	aalba5_s00015186	32481	32521	+	CATCTATGTCAAAGCTGCCTCGACCACCATCGTATCTATC	32533	SNP
A. alba	FORGENIUS-Aalb10K	aalba5_s00015186	34371	34411	+	CTTGAAAGCCACCCTCAGACAGCGATCCCCCAGCAAACAG	34429	SNP
A. alba	FORGENIUS-Aalb10K	aalba5_s00015186	34575	34615	+	TATCCCAGTAAACAAGTAACTGGGATGTCAATCACAAAAA	34638	SNP
A. alba	FORGENIUS-Aalb10K	aalba5_s00015186	36532	36572	+	CAATCTTACGCCTCTATTGTCTTCGCCACCGTGCAAAACC	36596	SNP
A. alba	FORGENIUS-Aalb10K	aalba5_s00015248	40461	40501	+	TCGGGCACGTGATATGACGGGAACGCTGACGGATTTCTTG	40504	random
A. alba	FORGENIUS-Aalb10K	aalba5_s00015248	66742	66782	+	TTCAGCACAATGAGTGAACCAGATCTTGTTTCGTGGACAG	66799	random
A. alba	FORGENIUS-Aalb10K	aalba5_s00015261	33807	33847	+	TTTGACCTTTCTTTTCTATGGACGGAATGACAGTGATTAG	33863	random
A. alba	FORGENIUS-Aalb10K	aalba5_s00015280	3300	3340	+	AACCTGCCGTGGATCCCTCCACATACTTTATCAAAAACTC	3342	random
A. alba	FORGENIUS-Aalb10K	aalba5_s00015332	74221	74261	+	CATAAGATCAAATCTCTGAAGCAGAAAGAATATACTGATG	74273	random
A. alba	FORGENIUS-Aalb10K	aalba5_s00015376	53094	53134	+	CCTCCCCAGTCACCTTGTCTGTACAATACCTGATCTTACC	53138	random
A. alba	FORGENIUS-Aalb10K	aalba5_s00015398	20550	20590	+	CTAACTGTAGCAGCAGCAGCAGGGGCAGTTGAATGACACC	20616	SNP
A. alba	FORGENIUS-Aalb10K	aalba5_s00015402	12909	12949	+	CGAGTTTTGTATCATGGGTATGGACACTATGATGCTTTAC	12967	random
A. alba	FORGENIUS-Aalb10K	aalba5_s00015408	49384	49424	+	AATGGGTGACGATCTGAGTGCATTCTTCGAGAAAACTGTG	49446	SNP
A. alba	FORGENIUS-Aalb10K	aalba5_s00015427	22007	22047	+	CAAGACAAAGATTTCAGGATTGAAAACAGGCATTTTATTG	22068	random
A. alba	FORGENIUS-Aalb10K	aalba5_s00015459	24557	24597	+	ACTGGCATTTGTAGGAACCACAGCTCTGCCTCTTTTGAAG	24613	random
A. alba	FORGENIUS-Aalb10K	aalba5_s00015461	50770	50810	+	GCCATTCTAATAAAATGGAACAAACAATGCGGTGTAAATG	50823	random
A. alba	FORGENIUS-Aalb10K	aalba5_s00015520	37726	37766	+	TGACATGAGATAATGAAGTTAAAGTCAGCTTTGAGATAAG	37791	random
A. alba	FORGENIUS-Aalb10K	aalba5_s00015520	43547	43587	+	TAAAGTCCTTGTCTTATGCTTATATTTCAGTTAGAAATTG	43595	random
A. alba	FORGENIUS-Aalb10K	aalba5_s00015520	45298	45338	+	TAGAGAGCGAACTTGTACAGATGTAAGTTCTTGAATTTTG	45359	random
A. alba	FORGENIUS-Aalb10K	aalba5_s00015520	46714	46754	+	TACTTCAGTATAAATATTGAAACCAGTTGTAACTTTCTTG	46764	random
A. alba	FORGENIUS-Aalb10K	aalba5_s00015549	57621	57661	+	GGTTAGCTCAAATTCGAACCTTCGAGTGATCAATTTCTTC	57678	random
A. alba	FORGENIUS-Aalb10K	aalba5_s00015549	58788	58828	+	CATTAATGAACAGCGTTTCCACGAATTTCCGCGTCAACAG	58841	random
A. alba	FORGENIUS-Aalb10K	aalba5_s00015552	27957	27997	+	TGACAAGAAAGGTCAAAATGTTCATGCCTAGATCTGTTTC	28002	SNP
A. alba	FORGENIUS-Aalb10K	aalba5_s00015552	28496	28536	+	GGCATGGTGTTTGGTGCAGTAAATTCATTCTTACTAGTTT	28538	SNP
A. alba	FORGENIUS-Aalb10K	aalba5_s00015552	29777	29817	+	CAATTGTTCCATTTGTCCCTCTTAATTCAACAGTGGTTCT	29819	SNP
A. alba	FORGENIUS-Aalb10K	aalba5_s00015552	36021	36061	+	ATTCTCCATGTAAACTTCCCCAGATGCCCATCCGATTTCC	36071	SNP
A. alba	FORGENIUS-Aalb10K	aalba5_s00015552	36407	36447	+	AATAAAATCAGCGCCATTGGCAGTCGACTGATACACGCTG	36468	SNP
A. alba	FORGENIUS-Aalb10K	aalba5_s00015552	36805	36845	+	GCTGGTTCGTTACACAGAGCCGATAGCTCGCAAAACAATC	36870	SNP
A. alba	FORGENIUS-Aalb10K	aalba5_s00015568	52159	52199	+	CTGTCACAAAGCCAATGAATCCAAGGCTCATCACTAACAC	52207	random
A. alba	FORGENIUS-Aalb10K	aalba5_s00015568	52468	52508	+	AATAGATAAAACTACACATACAATTTGTTTACGAACAAGC	52512	random
A. alba	FORGENIUS-Aalb10K	aalba5_s00015568	53978	54018	+	AAATTGGCTATGCTGACCTGCTTAACAAAAGCTAATACTC	54021	random
A. alba	FORGENIUS-Aalb10K	aalba5_s00015568	55316	55356	+	GATGGTTCCTGTGTGTTATTACTTATTAAACGAGGCAAAT	55358	random
A. alba	FORGENIUS-Aalb10K	aalba5_s00015588	66491	66531	+	CAGAAGATAGATACCCAACAACATCAGTACTGCAGTTATG	66548	random
A. alba	FORGENIUS-Aalb10K	aalba5_s00015605	29335	29375	+	CTGCAGATGGGCCATGTTGGGGGCGCTCGGCTGCGTTTTC	29392	SNP
A. alba	FORGENIUS-Aalb10K	aalba5_s00015629	59395	59435	+	CTGACTTATCTAGTTAGATCAAAATCTGAAAATCGGCTCT	59438	SNP
A. alba	FORGENIUS-Aalb10K	aalba5_s00015696	57389	57429	+	AACCAAATTCGGTTACTGTCAGCAGTCTTCTTTCAGCTTG	57440	random
A. alba	FORGENIUS-Aalb10K	aalba5_s00015697	8140	8180	+	TCTTCATAAATTCGAAGAGTTTCAGAGCCTCTCCTACCTG	8193	random
A. alba	FORGENIUS-Aalb10K	aalba5_s00015721	36922	36962	+	TCCATCTAGGCCACTGGACTGGACGAATCGGACTCCGAAG	36971	SNP
A. alba	FORGENIUS-Aalb10K	aalba5_s00015721	37121	37161	+	ATTGGATAGGTTTTGGCTGTAACCTACCCACTTTGACAAC	37169	SNP
A. alba	FORGENIUS-Aalb10K	aalba5_s00015753	26960	27000	+	AAATTAGATAATAGGACTGAATTAGTCAGGATAAAATACC	27012	random
A. alba	FORGENIUS-Aalb10K	aalba5_s00015753	28590	28630	+	ACCCCTAGTTATTTCTTGACTGAAATGTGGACCTATTATG	28653	random
A. alba	FORGENIUS-Aalb10K	aalba5_s00015781	22694	22734	+	TGCAAAACTGACTAGAAATTATTACAATGTGCAAAACAAG	22748	SNP
A. alba	FORGENIUS-Aalb10K	aalba5_s00015781	23117	23157	+	ATTTTTCCTCTAATCACCACAAGAATCTCATTTCCTCCTG	23183	SNP
A. alba	FORGENIUS-Aalb10K	aalba5_s00015792	51565	51605	+	ATCAGGGACTGGGGAGCGGTTGGCATGCGAATTGTGAAGG	51626	random
A. alba	FORGENIUS-Aalb10K	aalba5_s00015824	23602	23642	+	AGTTCCGCTGAATAGCCGGTCCGAGCCGTTCCCTGCTTCC	23649	random
A. alba	FORGENIUS-Aalb10K	aalba5_s00015827	44842	44882	+	CTTTTGTTTCAGACAACTTAGGGAGACAACTTTGGTTAAT	44904	random
A. alba	FORGENIUS-Aalb10K	aalba5_s00015830	64402	64442	+	AACTGGAGCACCAAGCATCTTCGAAAAAGTCCAATATTAC	64453	random
A. alba	FORGENIUS-Aalb10K	aalba5_s00015840	17641	17681	+	TGCTGAACTTGCTGGAGGAAGACTTACCGTCTCTTGATTG	17698	random
A. alba	FORGENIUS-Aalb10K	aalba5_s00015848	68807	68847	+	CCCCTTACAGCAAATTAGCCAGCAGCATAGAAGAAGAAAG	68868	random
A. alba	FORGENIUS-Aalb10K	aalba5_s00015893	41610	41650	+	CGTCCTAATGGCTCCCAGCTTCGCCAAATCCGTATTGCAG	41673	SNP
A. alba	FORGENIUS-Aalb10K	aalba5_s00015893	44365	44405	+	GTAAAAGAGAGATTGTTAGCCTTTATCTACTCATATCTGG	44424	random
A. alba	FORGENIUS-Aalb10K	aalba5_s00015893	45132	45172	+	AATGCGTCTTGCTGTAGACAAATGGGGAAGAATTGAGGTC	45175	SNP
A. alba	FORGENIUS-Aalb10K	aalba5_s00015893	45657	45697	+	ATATCCAGACTATCAGACAGATGGTTAAATCCGTTTGAGC	45714	SNP
A. alba	FORGENIUS-Aalb10K	aalba5_s00015905	16141	16181	+	TTCGATATGTGCTTTGAAACAATATACCACAGCAGTTTCC	16189	random
A. alba	FORGENIUS-Aalb10K	aalba5_s00015935	63990	64030	+	AACCCGTCACCTGTTGCGAGCTGTGCAGCTTCAATCTTAG	64036	random
A. alba	FORGENIUS-Aalb10K	aalba5_s00015950	66660	66700	+	TGACAGATCAGCTTCATCAGACAGTAATTCATGTTTTTCC	66722	random
A. alba	FORGENIUS-Aalb10K	aalba5_s00015974	39364	39404	+	TGCAGCTCTGCAAGAGTTGAGCATACGTACAAGGAATTGG	39429	random
A. alba	FORGENIUS-Aalb10K	aalba5_s00015980	43922	43962	+	GATTCGAAACCCACATATCTACGACCTCCCCTAATCTAGC	43971	random
A. alba	FORGENIUS-Aalb10K	aalba5_s00015985	30745	30785	+	AAATCCATGAGCATCTGCATTGGAACTTAAACATCTTTTG	30792	random
A. alba	FORGENIUS-Aalb10K	aalba5_s00015985	36205	36245	+	ATCAATTCTAACTCCACTACCCAAATCCCATCTTTTATAC	36259	random
A. alba	FORGENIUS-Aalb10K	aalba5_s00016014	66933	66973	+	GTCTGAAATTTCAAACCACACGCGCATCTTGCAGCATTCC	66978	random
A. alba	FORGENIUS-Aalb10K	aalba5_s00016031	38452	38492	+	CTCGGATACTCCCCTCTCACTTAAACACAAAACTTCTCTC	38516	SNP
A. alba	FORGENIUS-Aalb10K	aalba5_s00016031	46736	46776	+	CGCCATGACTATTTCTTTTCTGGTTTCCTGTGCAATAATC	46791	SNP
A. alba	FORGENIUS-Aalb10K	aalba5_s00016078	13892	13932	+	ACGCGTCAAAGAAAAAGCGGATTTCCAAAGCATCGACTAC	13955	SNP
A. alba	FORGENIUS-Aalb10K	aalba5_s00016078	14248	14288	+	CATATTTCATGGACTCCTCAAAGTGAGCCGCTTTTATTTC	14295	SNP
A. alba	FORGENIUS-Aalb10K	aalba5_s00016091	68700	68740	+	GAATTATCTCCGACCGGGCGATAACGTAATTCTCCTCCAC	68746	random
A. alba	FORGENIUS-Aalb10K	aalba5_s00016097	72068	72108	+	TGCCAAGGCGAGAAATAAGCAGAAAAATGCATTGAATGAG	72119	SNP
A. alba	FORGENIUS-Aalb10K	aalba5_s00016120	44598	44638	+	GCCTGATGTTGTGATGATTATACATCGGATCACCGTAGTC	44642	SNP
A. alba	FORGENIUS-Aalb10K	aalba5_s00016166	4571	4611	+	TATTAAAAGACAGAATTTTCCCACTATCAGAGAAGCTTGG	4634	random
A. alba	FORGENIUS-Aalb10K	aalba5_s00016245	11336	11376	+	CAGGCCTCGTGTTGAGCGAATATGCAGAGGAATGAAGGTC	11397	random
A. alba	FORGENIUS-Aalb10K	aalba5_s00016255	37528	37568	+	TAGGGGTCTTATGGAGATATATCGGAAGGAATGTAGATAG	37583	random
A. alba	FORGENIUS-Aalb10K	aalba5_s00016262	45609	45649	+	TCTGCCAATAAGCAGCCCTTCTCGCTTAGACGACCAATTC	45673	random
A. alba	FORGENIUS-Aalb10K	aalba5_s00016278	38149	38189	+	CAGGGTGCAGTAGGAAAGACAGCAGTAGAACCTTAGACAG	38199	random
A. alba	FORGENIUS-Aalb10K	aalba5_s00016287	66907	66947	+	CATACATTTCTTATTAACTGCTCCCACTTTCAATTAAGAC	66950	random
A. alba	FORGENIUS-Aalb10K	aalba5_s00016307	66192	66232	+	AACTCCAATGGTGGTGTAGAGAATCTCAAAGAGCTAAAAA	66256	random
A. alba	FORGENIUS-Aalb10K	aalba5_s00016360	38746	38786	+	AGCAAAAGATAAGTGCTGATAGAGGGAATAGAAGCTCAAC	38807	random
A. alba	FORGENIUS-Aalb10K	aalba5_s00016362	3787	3827	+	AAGCGTGAAAATGATTTCGTATAAGGGGAAGCTAGTAAGC	3836	SNP
A. alba	FORGENIUS-Aalb10K	aalba5_s00016386	23629	23669	+	GAAGGATCTACATGACCAAATGCCTATGTAAAAGAATGAG	23685	random
A. alba	FORGENIUS-Aalb10K	aalba5_s00016460	7605	7645	+	TAAACAGATTGATCACCATGTGGTGCACAACAGATAGCTG	7664	SNP
A. alba	FORGENIUS-Aalb10K	aalba5_s00016520	16697	16737	+	ATTAATTGGTGTCCTTAAATCTGGTCGAGGGAAACAAAGG	16758	SNP
A. alba	FORGENIUS-Aalb10K	aalba5_s00016520	17073	17113	+	ATGTTAGTATAAGCCATGTCTATCCAAAAAAGGATGGACA	17134	SNP
A. alba	FORGENIUS-Aalb10K	aalba5_s00016537	10740	10780	+	CTTTTATTAGAAGAGAAGCAGAAGACGACCAGCCAAAATG	10798	random
A. alba	FORGENIUS-Aalb10K	aalba5_s00016542	15806	15846	+	TCTGGGGTTGTAGAGACATCATGGTCGATTGGAGTATTTC	15857	random
A. alba	FORGENIUS-Aalb10K	aalba5_s00016542	18530	18570	+	GCCCTCCTTCCCACACTTAGTAACAGCTAAAAAACCGGAG	18591	random
A. alba	FORGENIUS-Aalb10K	aalba5_s00016542	19837	19877	+	GATGGTCATATCTCTTACTAGCTACTTCTCTCCCCTAGTC	19898	random
A. alba	FORGENIUS-Aalb10K	aalba5_s00016551	66641	66681	+	TTATCTCTACGGTCCTCTCGGTCCAATGCATCAAGGACAT	66706	random
A. alba	FORGENIUS-Aalb10K	aalba5_s00016596	16767	16807	+	TAGTGATAGTAAGCATCTTCGTTCTCATTTAGCATTTAAG	16816	random
A. alba	FORGENIUS-Aalb10K	aalba5_s00016602	39534	39574	+	CCCAAAGTAGAAAGTTCGTAGTCTGAACATGAGGAAAATC	39583	random
A. alba	FORGENIUS-Aalb10K	aalba5_s00016694	28751	28791	+	AATTGCAGGGATTAAGTGAATGAAACGGATGAAAGCATAC	28807	random
A. alba	FORGENIUS-Aalb10K	aalba5_s00016694	37931	37971	+	GCTAGCACTGTCAAACCCTGAAACCACTATGCTTGCTAGA	37995	SNP
A. alba	FORGENIUS-Aalb10K	aalba5_s00016694	38090	38130	+	GTTGCTTCAGAAGAATATTTGTCTTTTGCCAACCCTGTTT	38156	SNP
A. alba	FORGENIUS-Aalb10K	aalba5_s00016694	40517	40557	+	TGGGCAATAGTTTGATAAGTGGGGAATAAGTGTTTCACTC	40576	random
A. alba	FORGENIUS-Aalb10K	aalba5_s00016705	72422	72462	+	ACGGAATTGTAATTTCTACAGAACTCAATCATGATTCTCC	72483	random
A. alba	FORGENIUS-Aalb10K	aalba5_s00016732	48768	48808	+	TGCCCTTTTTATGTAATCAGCAGACCATGTGCAACTTATC	48821	random
A. alba	FORGENIUS-Aalb10K	aalba5_s00016734	65770	65810	+	CCGCCCCGTCTCATGTCGAATCTCAGCATCTCAGGAAAGG	65812	random
A. alba	FORGENIUS-Aalb10K	aalba5_s00016734	66461	66501	+	CTCCGAGGCCCACTTAAAAGCCGGTCTGTTCGAAAACCTC	66523	random
A. alba	FORGENIUS-Aalb10K	aalba5_s00016743	42594	42634	+	TGTAACTTCAGAGTCTGTATAATAGAAACCCACAGAGCAC	42636	SNP
A. alba	FORGENIUS-Aalb10K	aalba5_s00016743	43264	43304	+	TCCAACAATGAACTTTCCGGCGAGGTTCCCCGCCGGCTTC	43325	SNP
A. alba	FORGENIUS-Aalb10K	aalba5_s00016743	43569	43609	+	CAGGGAAGCCGAGGTTGCTGGAAAGGCTGCCTCCGAGAAG	43630	SNP
A. alba	FORGENIUS-Aalb10K	aalba5_s00016743	45127	45167	+	CAGGTTTCATTGATCATTCGCTGTGAACTTTATGCATCTC	45189	random
A. alba	FORGENIUS-Aalb10K	aalba5_s00016743	45668	45708	+	TGTTTGTATATAAATCAGGAAACAGAGGTCCAGGAAGAAC	45724	SNP
A. alba	FORGENIUS-Aalb10K	aalba5_s00016743	45840	45880	+	GAATGGTAGCGCATGCATTTCTGATTTTGGGCTGGCTCTG	45883	SNP
A. alba	FORGENIUS-Aalb10K	aalba5_s00016743	46511	46551	+	ACAGCATACATTCCTTATGGTTTTAAGTGTTTCAGCATTG	46554	SNP
A. alba	FORGENIUS-Aalb10K	aalba5_s00016747	689	729	+	CACTGCTTTTACTTACGTGCTTTGAACCAACCCCAGATAC	738	random
A. alba	FORGENIUS-Aalb10K	aalba5_s00016782	18826	18866	+	ACGAGGAAAGTGAGTGTGGCATTGCTCTGGGTGGTGACTG	18885	random
A. alba	FORGENIUS-Aalb10K	aalba5_s00016783	14857	14897	+	AGTCCGAATCTAGGGTTTGGCCTTCCTGGCCACTAGAAAC	14902	SNP
A. alba	FORGENIUS-Aalb10K	aalba5_s00016856	35995	36035	+	GGGCAAATGCAGAAAGAGGGAATAGAGGCAAGTGAGTACA	36059	random
A. alba	FORGENIUS-Aalb10K	aalba5_s00016901	19649	19689	+	AAAGCACTGATGCCAAATGCAGACAGAGACAGAAAACTTC	19703	random
A. alba	FORGENIUS-Aalb10K	aalba5_s00016917	50418	50458	+	AGGCATTCAGGCAGGGAACAGTCTATTTGAGAGAGAGAAG	50464	random
A. alba	FORGENIUS-Aalb10K	aalba5_s00016917	51647	51687	+	TCATGGGTCTCTGAGAAGCAGCTGCATTGAGTCATCTGTA	51699	random
A. alba	FORGENIUS-Aalb10K	aalba5_s00016923	66860	66900	+	CGCCGACCTCGTTTCGATTTCTATTAATAACATTATTTTG	66915	random
A. alba	FORGENIUS-Aalb10K	aalba5_s00016923	69183	69223	+	TATTTTTTAAGACAGTATTTCGGTAGTGACCCAAGGTTTG	69234	random
A. alba	FORGENIUS-Aalb10K	aalba5_s00016930	40265	40305	+	CACAAAGGAAAAACCACATGTCTTGGTATGATCTAATCTG	40311	random
A. alba	FORGENIUS-Aalb10K	aalba5_s00016934	24598	24638	+	TTGCTGTTGAACCTGTAGCTGTTGCTGATTTTGTTCTTGC	24652	random
A. alba	FORGENIUS-Aalb10K	aalba5_s00016953	39595	39635	+	CTCCCACATTCACCGCAATATTACTGCAATTATTCGTTTC	39686	random
A. alba	FORGENIUS-Aalb10K	aalba5_s00016976	15838	15878	+	TCAGGTACCCACCTGAGAAAAGCTTGGTTTTAGTTGCTAT	15880	SNP
A. alba	FORGENIUS-Aalb10K	aalba5_s00016976	20083	20123	+	CTGGCAATGCTGGGTTAGTTGCAGCTTTGGTTTCCTTATC	20136	SNP
A. alba	FORGENIUS-Aalb10K	aalba5_s00016976	20467	20507	+	TCGAAAAATGCCTAATAAATTTGAATGCCCGAGGGTGAAC	20530	SNP
A. alba	FORGENIUS-Aalb10K	aalba5_s00016985	8938	8978	+	AGAATTCAGTACAGAGACTGCAGAATTCTTTTCATAAGTC	8980	random
A. alba	FORGENIUS-Aalb10K	aalba5_s00016996	23103	23143	+	TATCGAATGATTTGATCTGGCGCGCATAAGACCTTCCTTC	23145	random
A. alba	FORGENIUS-Aalb10K	aalba5_s00017008	23269	23309	+	ATGGCCTTGCAAGGGCTATGGTGGAGCGCATGTTCTTTGG	23325	random
A. alba	FORGENIUS-Aalb10K	aalba5_s00017012	70299	70339	+	GGTGAGTTGTCAAGGTTCTGTGCGAATACACATTTTCAAG	70344	random
A. alba	FORGENIUS-Aalb10K	aalba5_s00017083	6939	6979	+	CCTATCTTGGATATCAAGAGATAGTTAGCTTAATTTCTTC	6992	SNP
A. alba	FORGENIUS-Aalb10K	aalba5_s00017083	7105	7145	+	GGGCAAAGCCAAACCTCTACATGGTTCGAAGCATGTATTC	7160	SNP
A. alba	FORGENIUS-Aalb10K	aalba5_s00017083	7282	7322	+	GTATGTAATTCCTAACAATTTATTCTTTGGGGCGAGCAAG	7335	SNP
A. alba	FORGENIUS-Aalb10K	aalba5_s00017083	14714	14754	+	CTACAATCTCCGAATCGCCCGCTCCTCGCAAGTCCTACTC	14758	SNP
A. alba	FORGENIUS-Aalb10K	aalba5_s00017083	14957	14997	+	GACAATAACGGCTAAGCGCGTGTTGTTAGGAGGAGAATCG	15015	SNP
A. alba	FORGENIUS-Aalb10K	aalba5_s00017083	15175	15215	+	TCCGTCTGTGGAAATGGGGATTCCTCTCTGGCTGTTAGTC	15228	SNP
A. alba	FORGENIUS-Aalb10K	aalba5_s00017108	20869	20909	+	AAGGAATTATTTAAAGGCTTGCTCAGAGTTGTTTTACGAG	20934	random
A. alba	FORGENIUS-Aalb10K	aalba5_s00017127	17462	17502	+	TCCAAGGGTTCTATTGTAATCCCAGGGTTTCGGAATTTAG	17516	random
A. alba	FORGENIUS-Aalb10K	aalba5_s00017130	48133	48173	+	AGGGCAAGGAGCCTCAGCGACTTTTCACAACATATTCCTG	48177	random
A. alba	FORGENIUS-Aalb10K	aalba5_s00017164	57341	57381	+	CAAGCGGAAGGTCCTATGGTCAGCACTCCGTCCCCGTCAC	57397	random
A. alba	FORGENIUS-Aalb10K	aalba5_s00017169	59589	59629	+	ATGTCCAACGCATGAGGACAATGGGATTAATAGAGTACAT	59655	random
A. alba	FORGENIUS-Aalb10K	aalba5_s00017169	72103	72143	+	CACATATATTTCGCCTGTTTAGACTTATTAACAATTATCG	72169	random
A. alba	FORGENIUS-Aalb10K	aalba5_s00017178	16600	16640	+	GTTTCCCATTGACCTTTCGAACGACGATAATAATCTGATG	16645	SNP
A. alba	FORGENIUS-Aalb10K	aalba5_s00017188	1920	1960	+	TGAGAGACCTTCAACCAAAAGAGCAGCCAGGCCCTTTGTC	1965	random
A. alba	FORGENIUS-Aalb10K	aalba5_s00017198	66988	67028	+	GAGGAATAATGCTGTCGTCGCGAACCAGAATTGCTGGAAA	67034	random
A. alba	FORGENIUS-Aalb10K	aalba5_s00017291	20084	20124	+	CCTCTTCAATGTCTATCACTAAATTGCTTGTTTGGGTATG	20139	random
A. alba	FORGENIUS-Aalb10K	aalba5_s00017297	10390	10430	+	ATAAGGACAACAAATTAGCCCTTTACAGCAAAATGTGGAG	10454	random
A. alba	FORGENIUS-Aalb10K	aalba5_s00017309	53747	53787	+	CATATGTTTCAACATCATAGTTATTGTGGAGGTGGTTGTC	53813	random
A. alba	FORGENIUS-Aalb10K	aalba5_s00017352	10464	10504	+	AGCAGCCACTTCTGTGTTAATGGTGCAGTAATGTAGATCC	10517	random
A. alba	FORGENIUS-Aalb10K	aalba5_s00017404	51753	51793	+	CTGTCAAGAGAGGTGGAAGCGGCAATTGAGGCCGTTGGAT	51819	SNP
A. alba	FORGENIUS-Aalb10K	aalba5_s00017404	51966	52006	+	TTGGGAACTGTTTTCAATCCTGCGAGCTTCATCTTCTTCC	52032	SNP
A. alba	FORGENIUS-Aalb10K	aalba5_s00017430	33178	33218	+	TGCCCAGTCTCTCTAAACAGCATAGCTTTCCAACACAATC	33220	random
A. alba	FORGENIUS-Aalb10K	aalba5_s00017484	58365	58405	+	AAATGAGGAAGGGAACAGGGCCTCTGGACTTTCCGCAGTG	58427	random
A. alba	FORGENIUS-Aalb10K	aalba5_s00017526	13767	13807	+	GCACAAGCTAGAATGGATTAAATTGATGTGAAGTGAGAAG	13827	random
A. alba	FORGENIUS-Aalb10K	aalba5_s00017532	69159	69199	+	GTGCAGAAATTCCCACTGAAATGCAGCACATTACAAGGTT	69214	random
A. alba	FORGENIUS-Aalb10K	aalba5_s00017558	56480	56520	+	CTTTCCAGGCTAACTGCTTACCTATCTGAGGGATATTGAC	56546	random
A. alba	FORGENIUS-Aalb10K	aalba5_s00017587	9685	9725	+	CTGGCCCTGAAGAGCTGCCCGGCGGATATCGGATTTTCAG	9749	random
A. alba	FORGENIUS-Aalb10K	aalba5_s00017603	30480	30520	+	CATGAGGTATATAAATGAGCCAAAGCAGTTCAGTGAAGAC	30525	random
A. alba	FORGENIUS-Aalb10K	aalba5_s00017667	7712	7752	+	ATTAAAGTAGCACAAGCCCGTATAAATATAGGTCTATCAA	7759	random
A. alba	FORGENIUS-Aalb10K	aalba5_s00017667	8621	8661	+	AGTGAATTTGATCCCCTTCCCCCGCCTTCATTTCTTTATG	8673	SNP
A. alba	FORGENIUS-Aalb10K	aalba5_s00017702	62911	62951	+	TCCTGAGGAATTAAAGGAGTATGCGAGAAAAATTGCTGAC	62967	random
A. alba	FORGENIUS-Aalb10K	aalba5_s00017711	41402	41442	+	CCATGGGGGACTGACAATGCTTGCTTAAAAACCTATAAAT	41462	random
A. alba	FORGENIUS-Aalb10K	aalba5_s00017712	37283	37323	+	AGAAGCTAAGTTTTGGAGAGAAGTCAGTCCAAGATGAAAC	37327	SNP
A. alba	FORGENIUS-Aalb10K	aalba5_s00017714	21170	21210	+	TCAGCGAAATTACACTGATTGTACTCAGCTTCAGTTTTTG	21223	random
A. alba	FORGENIUS-Aalb10K	aalba5_s00017717	21704	21744	+	TTTTAAGACTTCAAATAACCTTTTGATTGATACAAGGAAG	21746	random
A. alba	FORGENIUS-Aalb10K	aalba5_s00017720	11386	11426	+	CTGTAGCCCCTGGGATTTGTAAGACCAAACCCTGCGAGGA	11445	random
A. alba	FORGENIUS-Aalb10K	aalba5_s00017743	7047	7087	+	TATCACAAAAGCAGGCTGCAGGAAACAGGAGAGAAAATAG	7092	random
A. alba	FORGENIUS-Aalb10K	aalba5_s00017743	14947	14987	+	AAGCACTCCATTACTTACTAGAAGGGGTTTTACATATTAC	14993	random
A. alba	FORGENIUS-Aalb10K	aalba5_s00017743	17156	17196	+	TTACTAGGTTTCAGAGATATATACTCCTCTTCAGTCAAAC	17198	random
A. alba	FORGENIUS-Aalb10K	aalba5_s00017744	7553	7593	+	TACAACGGTGTATATCTTTAACATTCATCTATATATTTCT	7596	random
A. alba	FORGENIUS-Aalb10K	aalba5_s00017769	66684	66724	+	CACTTTGTTCTTTCTCCAGTGTCCATAGTGACTTGGTTTG	66739	random
A. alba	FORGENIUS-Aalb10K	aalba5_s00017824	39898	39938	+	CCCCCGGACCCCATAAACGAGGCCTAATATCTCTAAACAG	39947	random
A. alba	FORGENIUS-Aalb10K	aalba5_s00017858	6365	6405	+	ACAGCAGGAAGGCATAACTTGGGAAAGGACTCTATCTATC	6414	random
A. alba	FORGENIUS-Aalb10K	aalba5_s00017868	58563	58603	+	AGAAAAATTGGGTATGGGTGTGATAACAAGTATGAGTATG	58616	random
A. alba	FORGENIUS-Aalb10K	aalba5_s00017884	5863	5903	+	CTCGCCCTCCATAGGTGAGCGGTCACGACTTCGAAGCTCG	5922	random
A. alba	FORGENIUS-Aalb10K	aalba5_s00017893	7854	7894	+	AGGGAATGGTACTGCTAAAGGTCTGGGGGCTTTAGATCAG	7907	random
A. alba	FORGENIUS-Aalb10K	aalba5_s00017899	15538	15578	+	ATCCCGCATGATAGATATGAGCGTGAAAAGCCGATTGGAG	15585	random
A. alba	FORGENIUS-Aalb10K	aalba5_s00017921	4744	4784	+	ATGCAGTATTTCCTACGAAATAGTACTCTGTTGTAACATG	4797	random
A. alba	FORGENIUS-Aalb10K	aalba5_s00017921	64657	64697	+	AAAGCAGCACAGCACACTTTATTTTCTTACTATAAAATCC	64714	SNP
A. alba	FORGENIUS-Aalb10K	aalba5_s00017921	64946	64986	+	TACTGGAGCTGTCCAAGCTAAGCATATAGTCCTATCTATC	64988	SNP
A. alba	FORGENIUS-Aalb10K	aalba5_s00017921	65594	65634	+	GTGAGCATATAAAGCAGGCACTGGGAGTATCAAAAAGAAG	65654	random
A. alba	FORGENIUS-Aalb10K	aalba5_s00017921	67276	67316	+	CCCTTCACGCACCTAAATAGGGGCTCCCTGAGATCAATCC	67323	SNP
A. alba	FORGENIUS-Aalb10K	aalba5_s00017921	67568	67608	+	TTCGCCTACGATCCCTCGAGCACTGGGGTTCGGTATAAAT	67629	SNP
A. alba	FORGENIUS-Aalb10K	aalba5_s00017921	68469	68509	+	GACCTTTCTCTGTGGAGAGGGCATTATCTCTACGGCTAGG	68531	SNP
A. alba	FORGENIUS-Aalb10K	aalba5_s00017933	67114	67154	+	ATCAAATGTTTGACAGAACGCCTCTACCCAGTGAGTTTTC	67167	random
A. alba	FORGENIUS-Aalb10K	aalba5_s00017956	32845	32885	+	TGCTTCTTCTCAATACGGAGTATACTATTACCTTGGTCTC	32887	SNP
A. alba	FORGENIUS-Aalb10K	aalba5_s00017957	69141	69181	+	TTCAAAACCTTTTGAAGTTCACAGTCCTTATTAGTACCAG	69189	random
A. alba	FORGENIUS-Aalb10K	aalba5_s00017970	56260	56300	+	TGGCGGCTACATTTGCAGCTTCACCAATATCTAATATCTC	56313	SNP
A. alba	FORGENIUS-Aalb10K	aalba5_s00017983	57586	57626	+	ACATTCACCAGTAGACACCTTAATTGAAATTTCGCCAGTC	57648	random
A. alba	FORGENIUS-Aalb10K	aalba5_s00017994	10930	10970	+	CAAGTGTCAACCAAGAAGGAAGTGAGAACCTTGATTTTTC	10983	SNP
A. alba	FORGENIUS-Aalb10K	aalba5_s00017994	11177	11217	+	AGTAGCATTGAATTCTCATGAAGCTTTGCAGGAGGCATCG	11220	SNP
A. alba	FORGENIUS-Aalb10K	aalba5_s00017994	13621	13661	+	ACACCCATTTCTTTGGATTTTTCTTTAGAAAGCTTGTACC	13666	SNP
A. alba	FORGENIUS-Aalb10K	aalba5_s00017999	17556	17596	+	TGCAGGTTCATTCCTTTGTAAAGATGATCCTGGGGGTTTC	17620	random
A. alba	FORGENIUS-Aalb10K	aalba5_s00018023	47232	47272	+	ATTGTGAAATCTTCCTCTCTAGCAGGATGGCACAGTTCAC	47275	random
A. alba	FORGENIUS-Aalb10K	aalba5_s00018033	49559	49599	+	TTGCCTGGCAAAGAAAAGCTCGTTCACTTGAATTTATAGC	49607	random
A. alba	FORGENIUS-Aalb10K	aalba5_s00018049	50700	50740	+	TTATTCGGCTCTCTTCTACGTCTGATCTCATCCTGATCCT	50765	SNP
A. alba	FORGENIUS-Aalb10K	aalba5_s00018051	52162	52202	+	CCAACACTAACCGTGATGGGTCAATTGCCAAGTTTAATGC	52228	random
A. alba	FORGENIUS-Aalb10K	aalba5_s00018070	6013	6053	+	TAGGCGTACAAAATAAGAAGCCCCAAGAAAGATCACTTAG	6072	random
A. alba	FORGENIUS-Aalb10K	aalba5_s00018077	41396	41436	+	GAGGCATTCATTAAAGCTACACTACAGGGGCTTACTACTG	41458	random
A. alba	FORGENIUS-Aalb10K	aalba5_s00018081	32168	32208	+	CATGATTCTGAAAGTGTTCGTATTTAAATAATAAACTATC	32227	random
A. alba	FORGENIUS-Aalb10K	aalba5_s00018113	47052	47092	+	TTTTTCCTGCGGTTCTTAAAGCGTGCGCGGGCCTTTCTGC	47113	random
A. alba	FORGENIUS-Aalb10K	aalba5_s00018119	58050	58090	+	GGCCTTCAGCGGAAATGCTCCTCCTGAATTTTGATCTAGG	58115	SNP
A. alba	FORGENIUS-Aalb10K	aalba5_s00018155	27012	27052	+	CATGCAGTGGCAATGCCATTGGATCTGTGGAGGATGGAAG	27059	random
A. alba	FORGENIUS-Aalb10K	aalba5_s00018176	39010	39050	+	TTTCTACAAAAAATTACAGAAGTATGCATGAGAAATGATG	39069	random
A. alba	FORGENIUS-Aalb10K	aalba5_s00018176	40166	40206	+	GTCCAGTATGGTAATTTTGCTTCACAGTCTACCCTATTTC	40228	random
A. alba	FORGENIUS-Aalb10K	aalba5_s00018176	41457	41497	+	TATGGGATGTCGGCATCCAATGTCTTTGAGTGTTTGTGAT	41503	random
A. alba	FORGENIUS-Aalb10K	aalba5_s00018188	32619	32659	+	GGGGCATAACAAGTTCTCGAAAATGGCAGAGGATTTGGAC	32683	random
A. alba	FORGENIUS-Aalb10K	aalba5_s00018199	64967	65007	+	CCTTTTTATGGCTGAAAGCGTGGAATAGGAATAATATTTG	65011	random
A. alba	FORGENIUS-Aalb10K	aalba5_s00018227	53274	53314	+	TCCATGTGAGTATATATAAGTTGGGTACTATTAGAAATTG	53317	SNP
A. alba	FORGENIUS-Aalb10K	aalba5_s00018227	53561	53601	+	TTTTGCCTTCTTGGAAAATAATCCCCTCAAGTTAAACAGC	53604	SNP
A. alba	FORGENIUS-Aalb10K	aalba5_s00018227	54144	54184	+	CTTGGACAAGGACAAGCCTCCTGCTGTGCTGGACCTATAC	54196	SNP
A. alba	FORGENIUS-Aalb10K	aalba5_s00018227	54756	54796	+	CCAGCAGAAACCACGTGTGTGCTGTTTTGCAACTCTTCAG	54799	SNP
A. alba	FORGENIUS-Aalb10K	aalba5_s00018236	53416	53456	+	ATCTCCAGTGGAGCTCCGTCATCTGTGACCTTCGGCAGAG	53460	random
A. alba	FORGENIUS-Aalb10K	aalba5_s00018241	59362	59402	+	ACGAGTTCAGAGAAAACAGGAATTTCTAGCAATATGAATC	59423	random
A. alba	FORGENIUS-Aalb10K	aalba5_s00018249	16959	16999	+	TCAATCATAGACTAAAGCTACAATTCGTTCAGACTAGACC	17020	random
A. alba	FORGENIUS-Aalb10K	aalba5_s00018265	9843	9883	+	GTCGTACAAAGAAACGGTACTAGAATTGGGGCATTTTATC	9887	random
A. alba	FORGENIUS-Aalb10K	aalba5_s00018307	62948	62988	+	TTGTCAATTTGAGTTGTTGAGGAAACATTCTGTCTGTAAC	62996	random
A. alba	FORGENIUS-Aalb10K	aalba5_s00018330	69281	69321	+	GGTCGAATTGAAGCAAAAACAACAGTCCATTTCCACTCTG	69340	random
A. alba	FORGENIUS-Aalb10K	aalba5_s00018386	17341	17381	+	CTATTGGGCAAGATCATCTGTGGAAGCAATATTTATTATG	17397	random
A. alba	FORGENIUS-Aalb10K	aalba5_s00018407	56484	56524	+	ACTTTACCCGACAAAGATTCAGCCAAGTACTCATTAAGAC	56528	random
A. alba	FORGENIUS-Aalb10K	aalba5_s00018407	63038	63078	+	AGAAACATTAGCATACGATGGAAGAAGCTAAGACTTACAG	63085	random
A. alba	FORGENIUS-Aalb10K	aalba5_s00018413	58605	58645	+	TTCTGATACTACAAATAGCTACCAAGAAATGAAGGGCAAC	58671	random
A. alba	FORGENIUS-Aalb10K	aalba5_s00018421	69686	69726	+	AACTCCTTCTCCACGACTGCCATCTTCGCCTTTTAGAGAC	69734	SNP
A. alba	FORGENIUS-Aalb10K	aalba5_s00018491	30425	30465	+	AAGAGCTCACAAAGATGTGGGAAAGGTACCATAAATGTCC	30468	random
A. alba	FORGENIUS-Aalb10K	aalba5_s00018493	24283	24323	+	TGGAAAGGATGATCTAATCGTCTATGGTGCTAAGCTCAAG	24347	random
A. alba	FORGENIUS-Aalb10K	aalba5_s00018534	16726	16766	+	TCTCTGCATCTGCATGATGTCTGAAACTGAGTAAAACTTG	16768	random
A. alba	FORGENIUS-Aalb10K	aalba5_s00018534	18079	18119	+	TTCAGAAGTACTGACATCCAAAATATTGAATAGCAAATTA	18137	random
A. alba	FORGENIUS-Aalb10K	aalba5_s00018548	69185	69225	+	GTGGACTCGACACAGGCACTTCTTTAAAGTGCGCTAAATG	69231	random
A. alba	FORGENIUS-Aalb10K	aalba5_s00018555	14299	14339	+	TGGAGGTCAATATGGAATGACTTCTACCAAAACCAGAATC	14364	random
A. alba	FORGENIUS-Aalb10K	aalba5_s00018570	26548	26588	+	AGCTCCGAAGGGATTAGCTTAATTCTCCATTAGCTTGTTC	26593	random
A. alba	FORGENIUS-Aalb10K	aalba5_s00018574	68650	68690	+	TTTGAATAATCAACACAAAGAAATGATGCAATCCAATATG	68710	random
A. alba	FORGENIUS-Aalb10K	aalba5_s00018596	32597	32637	+	GCCTATTTTTGAGCAACTTCACATCAAAGTAGGACAAATG	32647	random
A. alba	FORGENIUS-Aalb10K	aalba5_s00018598	15433	15473	+	CCTAAAAAAATTCATCTCCTTCCCCCACCAATCCCTAGAC	15476	SNP
A. alba	FORGENIUS-Aalb10K	aalba5_s00018598	15624	15664	+	CCCTCCTGCATCAGCAAGAACGGGAGGTTTATCGTAATTG	15668	SNP
A. alba	FORGENIUS-Aalb10K	aalba5_s00018598	15910	15950	+	CCATTTAGATCGTTCCTGGAGAGGTTCAGAGTCACTAATC	15958	SNP
A. alba	FORGENIUS-Aalb10K	aalba5_s00018598	16191	16231	+	CACCATGCCAGAAAAATTCCCAAGTTCAGGAGGAATAAAG	16247	SNP
A. alba	FORGENIUS-Aalb10K	aalba5_s00018598	17189	17229	+	CATCAAAAGTGCCGAGTTCTGATAGAATGCTAAATTCCTC	17236	SNP
A. alba	FORGENIUS-Aalb10K	aalba5_s00018604	34542	34582	+	TGGAGCAAGTTAGGAAGATTTTCAAGGACTTTAACTTTTA	34590	SNP
A. alba	FORGENIUS-Aalb10K	aalba5_s00018643	20800	20840	+	GTGTCAAAGAGCCAGTGGGTCGTGGGTTAGCGATGAAGAC	20863	random
A. alba	FORGENIUS-Aalb10K	aalba5_s00018697	50622	50662	+	GAAATATTGACATATAACTTTCAATTAACTTTGTCTCTGC	50687	random
A. alba	FORGENIUS-Aalb10K	aalba5_s00018698	58222	58262	+	TTGAGACATTTACAATTTTTCCAACATAGAATCATTTCTC	58284	random
A. alba	FORGENIUS-Aalb10K	aalba5_s00018718	25870	25910	+	CAAATACAGAACTTTTCACTAAACTTCATGTTAAAGTCAC	25919	random
A. alba	FORGENIUS-Aalb10K	aalba5_s00018720	36303	36343	+	GTGCTCTCAAAACAGATAAAAACGACATCTTACACCATTC	36352	random
A. alba	FORGENIUS-Aalb10K	aalba5_s00018720	37716	37756	+	CTAAGGCAGTGGAGTGGGCATTAAATCCAGCTCTTAACAC	37758	random
A. alba	FORGENIUS-Aalb10K	aalba5_s00018720	54455	54495	+	GTCCATACCTCAGACACATACAAACACTATACCCAAAATG	54515	random
A. alba	FORGENIUS-Aalb10K	aalba5_s00018734	59251	59291	+	TGGAAAAAATATTAAATTACGGAAACAAGTGAATCAAGTC	59297	random
A. alba	FORGENIUS-Aalb10K	aalba5_s00018735	64873	64913	+	TGCCCTGTAGCCTGACAGTATCAAATCAAGAACCTATGAC	64929	random
A. alba	FORGENIUS-Aalb10K	aalba5_s00018750	63266	63306	+	GCGCTTATTGCCTAAGGCAAAATATAGTCATATACACTAG	63313	SNP
A. alba	FORGENIUS-Aalb10K	aalba5_s00018750	64685	64725	+	CTGTCAGACTTGATAGACCAGTGGACGGGCTTTCTCTATG	64740	random
A. alba	FORGENIUS-Aalb10K	aalba5_s00018770	60749	60789	+	GTTTGCCTCATGTGGAATCCAGGATCCTTGCATTTCTGGG	60810	random
A. alba	FORGENIUS-Aalb10K	aalba5_s00018781	56514	56554	+	GGCGAAGGATCTCTCGATAACCGTAGATTTCATTGTTTTT	56576	random
A. alba	FORGENIUS-Aalb10K	aalba5_s00018786	66377	66417	+	GCACTGTTAGGAAGTTTCAATTTAACCAGATGTGGTAGTC	66439	random
A. alba	FORGENIUS-Aalb10K	aalba5_s00018786	67797	67837	+	CGGCAAGGTGTTCAGAATAGGACATCTGGGAAACCTGAAC	67893	SNP
A. alba	FORGENIUS-Aalb10K	aalba5_s00018786	68370	68410	+	AATCATAGAGCAGAATATGTTTTAGAATGGGTTGTGATAG	68436	SNP
A. alba	FORGENIUS-Aalb10K	aalba5_s00018786	68600	68640	+	AAATCGTGTCACAATTAGATGGAATAATGTGAGGTTTAAT	68649	SNP
A. alba	FORGENIUS-Aalb10K	aalba5_s00018786	68753	68793	+	ACCTCTTTGCAGCTACTTCATAAAAGGTCTTTGGCATTTG	68795	SNP
A. alba	FORGENIUS-Aalb10K	aalba5_s00018786	68996	69036	+	GCTGTGGAGTCTAGGCTGTGCTGACACTTTATATGTACTC	69039	SNP
A. alba	FORGENIUS-Aalb10K	aalba5_s00018786	69363	69403	+	AAATTGGGCAGTGGAGTTGGAGCAGCTGCAGCTTACCTCC	69424	SNP
A. alba	FORGENIUS-Aalb10K	aalba5_s00018787	2781	2821	+	TATCAACAGAATGCTGATTGTAAAACATTTAACCAGTGAC	2833	random
A. alba	FORGENIUS-Aalb10K	aalba5_s00018787	23077	23117	+	TTGTCTTTTAATGGCAAGGTCGCACAGGTTGGAGACTTAC	23127	random
A. alba	FORGENIUS-Aalb10K	aalba5_s00018793	4875	4915	+	CAGGCCACCAATAAGATGTCGCATTTATTACATTAAAAGC	4928	SNP
A. alba	FORGENIUS-Aalb10K	aalba5_s00018793	5068	5108	+	GATTTATTAAAAGCACAGCAGCACAATGGCCCACAGATAC	5119	SNP
A. alba	FORGENIUS-Aalb10K	aalba5_s00018793	5250	5290	+	AAGCAAACTTCGAAACTACAGAATGGCAGTAAATACAGAG	5296	SNP
A. alba	FORGENIUS-Aalb10K	aalba5_s00018793	67883	67923	+	GACCAACATCATATCTGCCCTCTGCCACCTCCAAAATGTG	67942	random
A. alba	FORGENIUS-Aalb10K	aalba5_s00018803	13662	13702	+	GTGGATTGGGTGCTTTGAAACTGTAATTGGTGGATATCTG	13725	random
A. alba	FORGENIUS-Aalb10K	aalba5_s00018818	56242	56282	+	GTTTGTTTTTCCGGCGGTAACCCAACTTTACCCTCTAAAC	56287	random
A. alba	FORGENIUS-Aalb10K	aalba5_s00018829	67426	67466	+	TAAGGGTCTAACACGTCACGTTATCAACCTACTGATTTGG	67486	random
A. alba	FORGENIUS-Aalb10K	aalba5_s00018853	9415	9455	+	GCTATCACAAATTATAGATCGGTCAAATTTAGTAGTGATG	9473	random
A. alba	FORGENIUS-Aalb10K	aalba5_s00018879	66442	66482	+	TTTCTTTTTCTGCATCGAGATCAATAATGAAGCAAATGTC	66507	random
A. alba	FORGENIUS-Aalb10K	aalba5_s00018909	65627	65667	+	TGGCTCATTAGTGGAAGACGCTATCAGCAAACATGTCGAG	65690	random
A. alba	FORGENIUS-Aalb10K	aalba5_s00018929	64483	64523	+	AGCGATATTTTGAAGCTGAATTCTTCCTCTTTACCGAGTC	64549	random
A. alba	FORGENIUS-Aalb10K	aalba5_s00018936	49732	49772	+	AGTCCTAGCTGCCAGTTATCCAATGGTGGCAGTTTGGTTG	49790	random
A. alba	FORGENIUS-Aalb10K	aalba5_s00018943	60176	60216	+	TCTCAAAAGTCGGATTTGGTCATTTGCCTATAAAAGACAC	60218	random
A. alba	FORGENIUS-Aalb10K	aalba5_s00018959	64197	64237	+	AGTTCCACTGGGTCCGGTTGGGGGGAAGGTCCAGATGGGC	64258	random
A. alba	FORGENIUS-Aalb10K	aalba5_s00018976	63091	63131	+	CATTTCAGTAAGACCTGGAAAGTAAAAACTGACTGGCAAT	63156	SNP
A. alba	FORGENIUS-Aalb10K	aalba5_s00018976	63286	63326	+	AGACTTCATATATAATTGAACATGGAAATGTGACTGTAAG	63342	SNP
A. alba	FORGENIUS-Aalb10K	aalba5_s00018986	7558	7598	+	TCTACATTGACGTCCAGTGGATTGGTGCTCACGTGGATTG	7611	random
A. alba	FORGENIUS-Aalb10K	aalba5_s00018993	16183	16223	+	GCTCCAGTCAAGTCAACTTCTCCCGCTACTTTTGATTTTG	16231	random
A. alba	FORGENIUS-Aalb10K	aalba5_s00019018	36102	36142	+	ATTGCGTCTAAACAGACAATAAACGTAACAGCTTCCATAG	36150	random
A. alba	FORGENIUS-Aalb10K	aalba5_s00019039	896	936	+	GAGCAATAAAGCCTGGCGTATCGATGCAACTTCATTATGC	940	random
A. alba	FORGENIUS-Aalb10K	aalba5_s00019074	23826	23866	+	TCTAGATAAATAATTATCTACCAATCAATCAGATCAATGC	23883	SNP
A. alba	FORGENIUS-Aalb10K	aalba5_s00019082	5848	5888	+	CCGGCTAATATCTGCAATCAAGTGTCGGAGCATTTTTGTC	5899	random
A. alba	FORGENIUS-Aalb10K	aalba5_s00019084	57044	57084	+	GGATCGAGTGGGCACTTTCAGCTCCGAGTATTGCAACAAG	57105	random
A. alba	FORGENIUS-Aalb10K	aalba5_s00019105	8293	8333	+	AACGGTCAATGGGACATCCAATATCCATTTTAGAAAACCA	8347	random
A. alba	FORGENIUS-Aalb10K	aalba5_s00019138	58137	58177	+	GCATGGTGGCGAAGGCCATCATCGGCGGCCGCACGGTTCG	58198	SNP
A. alba	FORGENIUS-Aalb10K	aalba5_s00019138	58361	58401	+	TGCGGCGCCCGGAAACGCGCTCGGAGCAGCCGACCCCATC	58410	SNP
A. alba	FORGENIUS-Aalb10K	aalba5_s00019138	59090	59130	+	CTCAAAACCCAAGGAGGAGGGAAATCATCATGCGGCCTTG	59154	SNP
A. alba	FORGENIUS-Aalb10K	aalba5_s00019138	59301	59341	+	GACATCAAGATAAAGCCTGACCCGGATTCAATTCTCATCG	59367	SNP
A. alba	FORGENIUS-Aalb10K	aalba5_s00019138	59689	59729	+	AAAATCTTTTGTTCCCCGTCCTTAAATCCAAGTTTAAGAT	59753	SNP
A. alba	FORGENIUS-Aalb10K	aalba5_s00019138	60272	60312	+	CATGATACTATTACTGTTAATGGTGAATATTGAGCTGAGG	60326	SNP
A. alba	FORGENIUS-Aalb10K	aalba5_s00019141	55675	55715	+	AAGCTGAAGGTGAGAAGAAGCAGCATCAGGTCTTTTTATG	55727	SNP
A. alba	FORGENIUS-Aalb10K	aalba5_s00019141	56035	56075	+	AAGTTGAACTACAACTATTTTGAGGTCTGAGTTCGTTTTG	56088	SNP
A. alba	FORGENIUS-Aalb10K	aalba5_s00019141	56465	56505	+	GTTTTCAAGGTCAATTAAAGATTTGAAATTTTGATAAGTG	56526	SNP
A. alba	FORGENIUS-Aalb10K	aalba5_s00019141	56621	56661	+	ATTTAGAGTTCTCGAAGCTGAAAATGCCCGTGCTTTGACG	56679	SNP
A. alba	FORGENIUS-Aalb10K	aalba5_s00019141	56784	56824	+	AGGGACTATCCAGTTATACGCCTCATTTTCTATATGATCG	56838	SNP
A. alba	FORGENIUS-Aalb10K	aalba5_s00019141	57364	57404	+	ATCTGTTGCCCAAGACCGAACAATTATTGTAGGCCACCAG	57425	SNP
A. alba	FORGENIUS-Aalb10K	aalba5_s00019141	58112	58152	+	GTGGGCATTCATATGGGCCAGCTTGAGTCTGTGTTGAATC	58154	SNP
A. alba	FORGENIUS-Aalb10K	aalba5_s00019141	60189	60229	+	GTGCTTATTGTGGTGGGCTAATAAATATAGTAGTAGATGC	60235	SNP
A. alba	FORGENIUS-Aalb10K	aalba5_s00019155	60255	60295	+	CGCCGCCTCCCGCTTCTACCACTCCCGTGACCCCGCCATC	60321	random
A. alba	FORGENIUS-Aalb10K	aalba5_s00019177	37318	37358	+	AGGAATGGGAATGTAGGTGGGATACATGTACGTCATATTG	37376	random
A. alba	FORGENIUS-Aalb10K	aalba5_s00019189	41874	41914	+	CAATTGGAGGTAATGCTGCAACTCTCTCTCCATTCTTTAG	41920	random
A. alba	FORGENIUS-Aalb10K	aalba5_s00019211	49557	49597	+	CTTTTTTGAATAAAGGAGTGATGTTTATATACTACAATTG	49602	random
A. alba	FORGENIUS-Aalb10K	aalba5_s00019227	8124	8164	+	GCGTATTTACTTCTCGATTCCAATGATAGGGATGAGGATA	8185	random
A. alba	FORGENIUS-Aalb10K	aalba5_s00019228	33019	33059	+	CACGGCTAACTACTGAAAATCAGTTGGTGGGGCCTTATTC	33064	random
A. alba	FORGENIUS-Aalb10K	aalba5_s00019229	58918	58958	+	ATCTCCCTACATAATTTGGGGTACCTCCCCCACCTGCATC	58982	random
A. alba	FORGENIUS-Aalb10K	aalba5_s00019257	1867	1907	+	AATTCTCCGGCTCTCCTTGAGGCAAATTCCCGTATATCTC	1916	random
A. alba	FORGENIUS-Aalb10K	aalba5_s00019319	26071	26111	+	ATTCAATAATAAGCCCACTTAGTTTTTCTTAGGGGCAATC	26137	random
A. alba	FORGENIUS-Aalb10K	aalba5_s00019339	63488	63528	+	GATCACCCAGGAAAGGTGATGATCTCCGGACCCATAATTG	63551	random
A. alba	FORGENIUS-Aalb10K	aalba5_s00019343	29913	29953	+	AAGGAAAATATAGTCAGCTGTTATTAAGAATCAAGGCAAC	29979	random
A. alba	FORGENIUS-Aalb10K	aalba5_s00019346	45014	45054	+	ATGGAATTTGTGGATACTGGATAGATCCCTGCAGGTTTAG	45058	random
A. alba	FORGENIUS-Aalb10K	aalba5_s00019346	45339	45379	+	TAAGGTGGAACTCCATTATCTAATACTGATTTCTATTTGG	45381	SNP
A. alba	FORGENIUS-Aalb10K	aalba5_s00019346	45525	45565	+	ACCCAAAAGAAGAGGATAGTCATAATCAGGTTTCAACGAC	45569	SNP
A. alba	FORGENIUS-Aalb10K	aalba5_s00019346	45890	45930	+	AATTGCGATTCCCCAAACCCTAGTGCCATTCAACTTCGTC	45956	SNP
A. alba	FORGENIUS-Aalb10K	aalba5_s00019348	48826	48866	+	AGGTCAATAGGAATATATACTTTTAGAACAAAACTACTTG	48892	random
A. alba	FORGENIUS-Aalb10K	aalba5_s00019356	35264	35304	+	AGGCATACCGAAAATAACTTACCATTTCTCAACATCTAAC	35317	random
A. alba	FORGENIUS-Aalb10K	aalba5_s00019405	57016	57056	+	GCCTGATGTTTCGCAATTTTATATGTTACCAACTTCTCAG	57075	random
A. alba	FORGENIUS-Aalb10K	aalba5_s00019405	58741	58781	+	ACGGAATGGTGTTGCCGGTTCTGAGTTCCATCTGATATTG	58783	random
A. alba	FORGENIUS-Aalb10K	aalba5_s00019408	17258	17298	+	TTCATGCAATCAAAGTAATGCCGGGCCTCTTCCACCAAGC	17324	random
A. alba	FORGENIUS-Aalb10K	aalba5_s00019414	14555	14595	+	CACCCACAAACAGCAAGTATATATGCACAACTGGAGAAAC	14598	random
A. alba	FORGENIUS-Aalb10K	aalba5_s00019435	13012	13052	+	GAACTCCAACAAGAAAGCGGCCATCTACTATGACGAAATC	13070	random
A. alba	FORGENIUS-Aalb10K	aalba5_s00019468	4967	5007	+	AACTTTTTAAGTTTGTGCAGCAATTGACATACATCTTCAC	5033	random
A. alba	FORGENIUS-Aalb10K	aalba5_s00019523	60220	60260	+	GAATGATATTGCGGCATTTTCCCCAATCTGCTTCATTCTC	60283	random
A. alba	FORGENIUS-Aalb10K	aalba5_s00019569	39343	39383	+	TAACCATGTGAATACCAGCATTCATAATCACCTGAATACC	39388	random
A. alba	FORGENIUS-Aalb10K	aalba5_s00019578	2891	2931	+	TTTCCAAAGCAGGAAATAGCCTACAATACATAATGCTACC	2948	random
A. alba	FORGENIUS-Aalb10K	aalba5_s00019590	6409	6449	+	CCAAATGTTTGTTCCTGGAGTTTCCTTCGTTGGCCACCTT	6473	random
A. alba	FORGENIUS-Aalb10K	aalba5_s00019602	54338	54378	+	TCGTGGTCGTAGTCCTTGAGATCTTAGGTTTTATAAGAGG	54403	random
A. alba	FORGENIUS-Aalb10K	aalba5_s00019620	67827	67867	+	CCATGAAGTCCACCATGGCTTTCCCTGTACTTCCATATAC	67878	random
A. alba	FORGENIUS-Aalb10K	aalba5_s00019627	15304	15344	+	GTATTTCCTGTATTCTTGAAGTCAAATACTGCCAACATAG	15354	random
A. alba	FORGENIUS-Aalb10K	aalba5_s00019646	3543	3583	+	ACAAATTCCCTATAATAATCGAGTGATTTTCAACTAAAAG	3608	random
A. alba	FORGENIUS-Aalb10K	aalba5_s00019709	38975	39015	+	ACTTGCTTTCATTTATAGTCAAACAACTCTGTACATCTGC	39022	random
A. alba	FORGENIUS-Aalb10K	aalba5_s00019739	22862	22902	+	TCCGCTTCAGTCATTCTCTCAAACCATCTTCTGCCAAATC	22909	random
A. alba	FORGENIUS-Aalb10K	aalba5_s00019744	26956	26996	+	CCTGGCGAAGGATTTATTACAGGTGTGCTCGCTTCTTTGG	27003	random
A. alba	FORGENIUS-Aalb10K	aalba5_s00019765	50883	50923	+	CATGTACCAGCTCGGCATCTCTGCTGACTTGGCGGCATAC	50948	random
A. alba	FORGENIUS-Aalb10K	aalba5_s00019805	14622	14662	+	AGTTGATCAAAATTCAGAGGTGTCTAAAGATCATCAAAAG	14678	random
A. alba	FORGENIUS-Aalb10K	aalba5_s00019805	15909	15949	+	CGTTGCTTGTTGTTTGGCTGATTACTTAGTTGAATATGTG	15973	random
A. alba	FORGENIUS-Aalb10K	aalba5_s00019831	17066	17106	+	TACAGGAGTAAGTTCAGAATTTTGGTACCTATTCTACTGG	17132	random
A. alba	FORGENIUS-Aalb10K	aalba5_s00019845	8993	9033	+	CACTGCCATAGAACTGGGAAGATTCTGACAAAGCCACTGC	9053	SNP
A. alba	FORGENIUS-Aalb10K	aalba5_s00019845	9375	9415	+	GAGGAAGGTTCGTGGAATTACATTTCTATTTGTGTGAGAG	9438	SNP
A. alba	FORGENIUS-Aalb10K	aalba5_s00019861	19075	19115	+	AGCAAAACGAGCCCATACGATGCGGCGTCTGATAACTTGC	19130	random
A. alba	FORGENIUS-Aalb10K	aalba5_s00019867	38283	38323	+	CTTACATATCCATAATCCACACCCATGCAGATCAGTATAA	38340	SNP
A. alba	FORGENIUS-Aalb10K	aalba5_s00019867	38573	38613	+	GTAGCAATGCTTGATGAAAAGAGCAAGAGAACCACCTATC	38639	SNP
A. alba	FORGENIUS-Aalb10K	aalba5_s00019867	39507	39547	+	TAACAATAGACTGAGCATTGAAGAACAAATGTGAAATAAG	39564	SNP
A. alba	FORGENIUS-Aalb10K	aalba5_s00019867	39861	39901	+	TTATGGATTTAGTCTCCAGAGAGGTTGGTTAAATGGTTAG	39922	SNP
A. alba	FORGENIUS-Aalb10K	aalba5_s00019867	40109	40149	+	AGATACACTGAGTCTGCACCGCCCACTTTCCATGGGATAC	40156	SNP
A. alba	FORGENIUS-Aalb10K	aalba5_s00019867	40282	40322	+	TCTAAAACTTCTTTCCAAAACCTAAGCCTTCTCAGATTAG	40331	SNP
A. alba	FORGENIUS-Aalb10K	aalba5_s00019867	41885	41925	+	GAAAGGTCTAATGAGATGTAAGTTTTTAAAAGTGTCGATG	41941	random
A. alba	FORGENIUS-Aalb10K	aalba5_s00019867	43960	44000	+	CCTCATATTCTCTGTTTCTCAGTGTGCTTTGGCTGATTAC	44024	SNP
A. alba	FORGENIUS-Aalb10K	aalba5_s00019875	43833	43873	+	TCTAGATCCAATCCCTTGTCTATTGTCCTTCACCGTTGTG	43896	random
A. alba	FORGENIUS-Aalb10K	aalba5_s00019879	32191	32231	+	GAGCAAAAGCAAGGGCTTTACTGTGGTTGTAATCCTTTTT	32255	random
A. alba	FORGENIUS-Aalb10K	aalba5_s00019880	47470	47510	+	GCTACGATTCCTCGATTATTACAGAGACCTTATGGAGTTC	47514	random
A. alba	FORGENIUS-Aalb10K	aalba5_s00019880	67896	67936	+	GGAACAGTTCACATAGCACCAATAAACATACCAGCAGATG	67951	random
A. alba	FORGENIUS-Aalb10K	aalba5_s00019881	4195	4235	+	CAAATAAAGGCGTATGCGGACCAATACATAAAGGCCCTTG	4256	SNP
A. alba	FORGENIUS-Aalb10K	aalba5_s00019881	4362	4402	+	CGCTGCATTGCGGCAGAGTAAATGGTCTGAAGAACAATCG	4407	SNP
A. alba	FORGENIUS-Aalb10K	aalba5_s00019881	4967	5007	+	TGCCCGATGCAGAGATTTTTGCAGGCTCAGAACATAGTTG	5022	SNP
A. alba	FORGENIUS-Aalb10K	aalba5_s00019881	5143	5183	+	TACTGCTTTGTTTATTTTCTACAGCCCTTCCTGCAGACAC	5204	SNP
A. alba	FORGENIUS-Aalb10K	aalba5_s00019881	6712	6752	+	CTTAGTTGATTAGGGTCAGTTATGTAACAGTTTTGTATTC	6765	SNP
A. alba	FORGENIUS-Aalb10K	aalba5_s00019889	11543	11583	+	AGAGACCGATAATCCATCAACAAAACGATGCCCCGGTGAG	11603	random
A. alba	FORGENIUS-Aalb10K	aalba5_s00019894	52330	52370	+	ATTGCTATCACTTTGGAAAGTAGCTTGATTGATTTACAAC	52379	random
A. alba	FORGENIUS-Aalb10K	aalba5_s00019905	67112	67152	+	AGCCAATGTATTAATTAGGCTTTGAAAATTGGAAGGAATG	67176	SNP
A. alba	FORGENIUS-Aalb10K	aalba5_s00019905	67343	67383	+	GCGGCGTGAAGATGTTCTATACATACTACGAGGCAATCTC	67391	SNP
A. alba	FORGENIUS-Aalb10K	aalba5_s00019905	67651	67691	+	GCGGCCCTGCAGGCGTTTTTCGACCTAAATCCGCTGTTTC	67694	SNP
A. alba	FORGENIUS-Aalb10K	aalba5_s00019905	67832	67872	+	TTGGCAATGGAATGATCCATCCCGTTGTTCAGGTGCAGTC	67885	SNP
A. alba	FORGENIUS-Aalb10K	aalba5_s00019905	68297	68337	+	GCGTTGTCTCAACGGAAGATTGGATTTCTTTTCTCGATTG	68361	SNP
A. alba	FORGENIUS-Aalb10K	aalba5_s00019926	54735	54775	+	TTTCATATAAAGCCAAGCAAAGGGCTTATAACAGAATTAC	54788	random
A. alba	FORGENIUS-Aalb10K	aalba5_s00019972	7201	7241	+	TGTCGGAATTTTTCTGACCATCTGTACTTTGAAAGGCAAC	7243	random
A. alba	FORGENIUS-Aalb10K	aalba5_s00019992	59754	59794	+	ACTTTTTATTGATACACATTTTTCCATTGTATATGGATTC	59807	SNP
A. alba	FORGENIUS-Aalb10K	aalba5_s00019992	64023	64063	+	TGCCCTGCCCCGGCTTGCTTACCTGCAGTCATGGTTATAC	64067	SNP
A. alba	FORGENIUS-Aalb10K	aalba5_s00019998	13116	13156	+	GCATACGTAAAGGCAAATGTATGCCCTCATAATTTCATCA	13177	random
A. alba	FORGENIUS-Aalb10K	aalba5_s00020032	24112	24152	+	CAATATAATATAATCTTGACGCATACAGATATGCAAAGAC	24156	random
A. alba	FORGENIUS-Aalb10K	aalba5_s00020036	61947	61987	+	GTCCATAAAGCACATACCCGTGCCAAATCGACTGAATGAG	62005	random
A. alba	FORGENIUS-Aalb10K	aalba5_s00020046	58175	58215	+	TCATGCAGCTAACTGCGAATAACATTAAGCACTTGATACC	58220	random
A. alba	FORGENIUS-Aalb10K	aalba5_s00020074	45862	45902	+	TAGGATAGAGGAGAGAATTACGGAAAGTTATAGACAAAAC	45915	random
A. alba	FORGENIUS-Aalb10K	aalba5_s00020088	27787	27827	+	TTTTCAGATCAAAACAGAATTTGAAGTGCAGCGAATCAAC	27840	SNP
A. alba	FORGENIUS-Aalb10K	aalba5_s00020088	28013	28053	+	GTTTTACTCCAACAAAAATTACTAGTTGTCGCCGTCAAAG	28076	SNP
A. alba	FORGENIUS-Aalb10K	aalba5_s00020088	28241	28281	+	ATGCCGGTACACCATCCGGCTGAAAAGAAAGGAGACAGTT	28301	SNP
A. alba	FORGENIUS-Aalb10K	aalba5_s00020088	28535	28575	+	GAGATGATCAATACATGGGAACTTATGGAAGGCCTGGAAG	28580	SNP
A. alba	FORGENIUS-Aalb10K	aalba5_s00020088	28979	29019	+	TCCCCCAGAGATTCGATGGAGCCCGATTCAGAGGTCTGTC	29032	SNP
A. alba	FORGENIUS-Aalb10K	aalba5_s00020088	29636	29676	+	GGGCTCATAAGGTGCCCTGTGTGCTGCTGAGGCTTTTATG	29699	SNP
A. alba	FORGENIUS-Aalb10K	aalba5_s00020088	29851	29891	+	AGGACCTTAGAACTCAAGGAACAAGCACCATTTCAGGTTG	29916	SNP
A. alba	FORGENIUS-Aalb10K	aalba5_s00020088	30097	30137	+	TTTTTTGTAGCTCCTCTGGTTATTTTATGTCTTTATTTTT	30144	SNP
A. alba	FORGENIUS-Aalb10K	aalba5_s00020108	39731	39771	+	AAGGCACTAACATGAAAGTAACATATGAAGCCCCATACTC	39776	random
A. alba	FORGENIUS-Aalb10K	aalba5_s00020115	52694	52734	+	GCCTTATCTTTTTTCCTATGAAGCACGTAAAACAAGCCTG	52755	random
A. alba	FORGENIUS-Aalb10K	aalba5_s00020126	46850	46890	+	TGGAATTCGATGATCGCCGGGTATTCTCAGAACGGGTATC	46896	random
A. alba	FORGENIUS-Aalb10K	aalba5_s00020127	7162	7202	+	CTGTATCTGTGACTGCAATTGAAATCGTATGAAAGCTTCG	7207	SNP
A. alba	FORGENIUS-Aalb10K	aalba5_s00020131	4057	4097	+	TAGATAGAGATGCAGCCTATTCAGTTAAGGCCTACTAAGG	4123	random
A. alba	FORGENIUS-Aalb10K	aalba5_s00020136	53916	53956	+	CTGCCTCTTGCTGAAATAGCCGGCGCCACGGACTGAGAAC	53975	SNP
A. alba	FORGENIUS-Aalb10K	aalba5_s00020136	54091	54131	+	TCTGGTTCGACTTTTACAAATGAAAGTTCGAGTGAACCTC	54145	SNP
A. alba	FORGENIUS-Aalb10K	aalba5_s00020140	56142	56182	+	TCTCCAATCTTGACATGAATTTCTCCTGTTATAACGAATG	56201	random
A. alba	FORGENIUS-Aalb10K	aalba5_s00020183	47057	47097	+	CCGTGCATTCCTATGAATAAGTGTGCCGACGTCCTCTTCC	47123	random
A. alba	FORGENIUS-Aalb10K	aalba5_s00020228	43186	43226	+	ACAGCTTCTCATCCACAACTTTCTATCACATCCTACACTG	43252	random
A. alba	FORGENIUS-Aalb10K	aalba5_s00020274	42893	42933	+	CCTTCTTAAGACTCTGCACAACAAATCCCGTGATCTCAAC	42951	SNP
A. alba	FORGENIUS-Aalb10K	aalba5_s00020295	40842	40882	+	GGCAGTAAAAGTATATATTTCTCCTGCATATCTCCTGCAT	40888	random
A. alba	FORGENIUS-Aalb10K	aalba5_s00020301	26870	26910	+	TACAAATAGTTCTGAATTTCTCACAATAGTATATACATTG	26931	random
A. alba	FORGENIUS-Aalb10K	aalba5_s00020302	34142	34182	+	TATTAGACATAAATAATACTAGACATCAAACTGCAACCTG	34191	random
A. alba	FORGENIUS-Aalb10K	aalba5_s00020347	5731	5771	+	AGATGGAGGAGGGGGATGAAATTGATGCCATGCTTCACCA	5785	SNP
A. alba	FORGENIUS-Aalb10K	aalba5_s00020360	4335	4375	+	CTTGAATTCTCTCGTTATTAAGATCAAAGCAAGGGGGTTG	4400	SNP
A. alba	FORGENIUS-Aalb10K	aalba5_s00020360	4915	4955	+	AAGCGGCAGAAGCGTGTGAATGATCGGCTCTGATTTTATC	4964	SNP
A. alba	FORGENIUS-Aalb10K	aalba5_s00020360	5533	5573	+	CGGGCTAAGGTCCGTGAGGGAGCGGCGGAAGGGGAGAATG	5579	SNP
A. alba	FORGENIUS-Aalb10K	aalba5_s00020444	16280	16320	+	GCACTTTACTAAAAGTTTCAGATTACTGAACGGATCAGAC	16334	random
A. alba	FORGENIUS-Aalb10K	aalba5_s00020464	13460	13500	+	ACAACTTAATTTGTTAATCAAAAGAAGGGGTTATTGAAAC	13518	random
A. alba	FORGENIUS-Aalb10K	aalba5_s00020473	62438	62478	+	GGGCCTGTGGTTCTTCAAATATTGACCAAAAGTGTTCCAG	62481	random
A. alba	FORGENIUS-Aalb10K	aalba5_s00020497	5318	5358	+	TTCGGAGCAGAAAGCCAGTGACAATCATATAGGCACAAAG	5365	random
A. alba	FORGENIUS-Aalb10K	aalba5_s00020514	41560	41600	+	AATATTCTGTGAGTTTCTGGCAACTACTCAAATATTAAAC	41624	random
A. alba	FORGENIUS-Aalb10K	aalba5_s00020521	39157	39197	+	CAAGACTAAGTACAAAGTTTTCTTGAGAGACACTGAATTG	39219	random
A. alba	FORGENIUS-Aalb10K	aalba5_s00020581	57290	57330	+	TCGAGCTTCTCTCTTCTCTGCCTTCACCACCTTCTTATTC	57352	random
A. alba	FORGENIUS-Aalb10K	aalba5_s00020603	21245	21285	+	AGACTATGCCTTGTGGAGTTCGGTGCTTTTACGGAAGCTG	21311	random
A. alba	FORGENIUS-Aalb10K	aalba5_s00020615	64994	65034	+	ATGTCCACTCGAACGAAACTAAAAAGAGCCTAAAGTATTC	65050	random
A. alba	FORGENIUS-Aalb10K	aalba5_s00020679	26235	26275	+	TCCTTGGAATGGATAGATCCATGGGATGATTGGGCCCAAT	26280	random
A. alba	FORGENIUS-Aalb10K	aalba5_s00020694	29443	29483	+	TTACTGTGTACAGGGATATATTAGGGAAATGGAGGCTCTG	29505	random
A. alba	FORGENIUS-Aalb10K	aalba5_s00020701	60203	60243	+	CTGAGTAGCTTGAAGTGATTTAGGCCGATGCCACCGTCTC	60269	random
A. alba	FORGENIUS-Aalb10K	aalba5_s00020714	13334	13374	+	TTCATGGAGTTATGCTAAAATGCAGATTGACATTAGATTG	13378	random
A. alba	FORGENIUS-Aalb10K	aalba5_s00020725	8287	8327	+	GTTCCAGAGATGATTAATGCCCAGACGCCACTGTTACTAC	8347	random
A. alba	FORGENIUS-Aalb10K	aalba5_s00020738	33208	33248	+	GGGCAGTTATTGGCGTTGGGCTCCTAACTTTGTATTTTTG	33284	random
A. alba	FORGENIUS-Aalb10K	aalba5_s00020744	37488	37528	+	AGATCAGTGCTCTCGTACCAGATTCTGCATCAGATCTTCC	37536	SNP
A. alba	FORGENIUS-Aalb10K	aalba5_s00020744	38428	38468	+	CGTATTTGTTGAGGTAACCTGGCTACCTTGTGGCTCCAAG	38487	SNP
A. alba	FORGENIUS-Aalb10K	aalba5_s00020752	50160	50200	+	ATTTCCTTCTGTAGCTATCCAAGCTAGACTCTACATACAC	50218	random
A. alba	FORGENIUS-Aalb10K	aalba5_s00020784	45607	45647	+	AGGGGTATAAATCTGGATACAAACTTTGAAAAATACAAGC	45659	SNP
A. alba	FORGENIUS-Aalb10K	aalba5_s00020784	45928	45968	+	AAAAATCTAAAGGCCTATTTACATCAGTGAAAATAAAAGC	45977	SNP
A. alba	FORGENIUS-Aalb10K	aalba5_s00020784	46158	46198	+	AAGGTTAAAATTAAAGCTTCCGTAAACATGCAAGAAAATG	46200	SNP
A. alba	FORGENIUS-Aalb10K	aalba5_s00020784	46432	46472	+	GCATTGATCTACTCATGTCGTGCCAAGATGGAATGGAAAC	46488	SNP
A. alba	FORGENIUS-Aalb10K	aalba5_s00020784	52695	52735	+	CAGGGGCTGCGGGATCCGCTCACGGAACTGTTGTATCCTC	52744	SNP
A. alba	FORGENIUS-Aalb10K	aalba5_s00020784	52888	52928	+	ATCCCCGCATCCGGCTCTTCATAAAATGCAGCAAAACTCT	52936	SNP
A. alba	FORGENIUS-Aalb10K	aalba5_s00020784	53085	53125	+	TCTTGTCGGCATCCCAACAAAACAAAAACCCACCAAATCT	53136	SNP
A. alba	FORGENIUS-Aalb10K	aalba5_s00020784	53517	53557	+	ATCAGAAAACTGGGTAAATTTCGCTCAGGCCCACCCGATG	53566	SNP
A. alba	FORGENIUS-Aalb10K	aalba5_s00020794	16170	16210	+	GGCAACTGTCTTGTGAAAGATAGTTGCATTCGGCATGTTG	16218	random
A. alba	FORGENIUS-Aalb10K	aalba5_s00020847	1611	1651	+	ATCCGTCTCAGCAGGGTTTTGGGGATTCTTAGCTTTCTGC	1656	random
A. alba	FORGENIUS-Aalb10K	aalba5_s00020932	12556	12596	+	GAGGGTCAACTGCACATCAGTCGGTGTATGTATGTGTTTG	12600	random
A. alba	FORGENIUS-Aalb10K	aalba5_s00020940	66625	66665	+	GCCAAACTAGCCCTACAGATAATTTGCCTCAAAATCAAAC	66687	random
A. alba	FORGENIUS-Aalb10K	aalba5_s00020954	2697	2737	+	GATCTGATCTTTGCTCAGATTGGCATCTATCTTCTGTTAC	2750	random
A. alba	FORGENIUS-Aalb10K	aalba5_s00020988	18998	19038	+	AAGGCAGTTGCTCTGCCATTTGAGCTAAAACAGCTTAAGG	19055	random
A. alba	FORGENIUS-Aalb10K	aalba5_s00021032	21682	21722	+	CTGGCAAATTGGTGGCAATTGATTACCAGTCATAGTGTGG	21730	random
A. alba	FORGENIUS-Aalb10K	aalba5_s00021053	32921	32961	+	AGGTCCACCTTCCTTCCTAGCAGGATGCGATACGCACAGA	32987	random
A. alba	FORGENIUS-Aalb10K	aalba5_s00021060	62704	62744	+	TGCTTCTGTTCTTCCGTTCGAATCCCTCAAGTACTATCTG	62769	random
A. alba	FORGENIUS-Aalb10K	aalba5_s00021100	65635	65675	+	TTGGAGAACAATAGCGTATGATCTCTCCTGCCATTTCTCC	65683	random
A. alba	FORGENIUS-Aalb10K	aalba5_s00021158	7765	7805	+	TCTGCAACATGTTCTCGCTTTCCCCTGTTTCAATAATATG	7813	random
A. alba	FORGENIUS-Aalb10K	aalba5_s00021169	17081	17121	+	GCCATCAATAGTAACAGTGCATCTTTCGGTGTCTAGTACG	17129	random
A. alba	FORGENIUS-Aalb10K	aalba5_s00021181	32946	32986	+	AAGGCCAAATGGTACTTGCAGAGGACAAGAAATACTATCC	33002	SNP
A. alba	FORGENIUS-Aalb10K	aalba5_s00021181	33309	33349	+	AGCAGGAGAGGCAGATTTCCATCAAGGCAGTGCCCATGTC	33371	SNP
A. alba	FORGENIUS-Aalb10K	aalba5_s00021207	24998	25038	+	CTGTCAATGAATGGGCTGGTCTGCAAAAATGGCTATAATC	25049	random
A. alba	FORGENIUS-Aalb10K	aalba5_s00021211	34296	34336	+	CCTGAATATCTGTGAGCACAACATCTGCTCCCATGGCTGC	34357	random
A. alba	FORGENIUS-Aalb10K	aalba5_s00021239	5217	5257	+	AGAGCCGACAATCCGGTCCATGATTAATCCCTAAACAATG	5260	random
A. alba	FORGENIUS-Aalb10K	aalba5_s00021246	9555	9595	+	ATCAAAATCAAGTCAATGGGGGCCTTGGTTCACTATTTTG	9613	random
A. alba	FORGENIUS-Aalb10K	aalba5_s00021265	35863	35903	+	AGCCCAGGATTCTGGCTGTTGAACGTCCCCACAATGACAG	35911	random
A. alba	FORGENIUS-Aalb10K	aalba5_s00021342	56730	56770	+	AGTAAAAAAATTAACAGTGTTCCGAACTTCCGCATAATCG	56795	random
A. alba	FORGENIUS-Aalb10K	aalba5_s00021343	43414	43454	+	CTATGATACAATGAGTCCTATATATAGTCGACAAGAGAAG	43475	random
A. alba	FORGENIUS-Aalb10K	aalba5_s00021365	27181	27221	+	CAAATATTACTGCGGCTTTCTGAAAATACTGCTTGTTAGC	27247	random
A. alba	FORGENIUS-Aalb10K	aalba5_s00021403	24091	24131	+	CGGACGACGACACAATAGCATGATTCTCGTCGATCAATTC	24135	SNP
A. alba	FORGENIUS-Aalb10K	aalba5_s00021439	8253	8293	+	TGTTATTACTTACAACGCTGATCGGATGTTGCAACCCAAG	8317	random
A. alba	FORGENIUS-Aalb10K	aalba5_s00021439	58567	58607	+	TCTAACAACTCGAACAAATGATAATAAAAGGATGACACTG	58633	random
A. alba	FORGENIUS-Aalb10K	aalba5_s00021442	24263	24303	+	TTGTTTTGAAGCCACATCAATGTTGGCAGGATATATCCAG	24324	random
A. alba	FORGENIUS-Aalb10K	aalba5_s00021472	62853	62893	+	GAGGTATATTGTTTTCGAACTCACCATTGTCATTAAGTTC	62906	random
A. alba	FORGENIUS-Aalb10K	aalba5_s00021505	67048	67088	+	GTAGCCATATAAAACATTAGTCGGTTTTAAGGTTGAGAAA	67112	random
A. alba	FORGENIUS-Aalb10K	aalba5_s00021542	54044	54084	+	ACCTCATTACTCCTCCGTCATTTCCAGAATAGTTCGATAG	54087	random
A. alba	FORGENIUS-Aalb10K	aalba5_s00021633	27173	27213	+	TTATGGTTAGATCATAGTCAAGCTGTCTGTTTTATTCAAG	27232	random
A. alba	FORGENIUS-Aalb10K	aalba5_s00021642	62538	62578	+	GCAAGGCAGACTTCCACTGACTTTGATTAGATTGAATTGG	62592	SNP
A. alba	FORGENIUS-Aalb10K	aalba5_s00021697	2627	2667	+	ACAGCCTTTATGTTGCAGGCCCTTCAGATACCTGTTGAAA	2690	random
A. alba	FORGENIUS-Aalb10K	aalba5_s00021715	18226	18266	+	GTTTGCACAACATGAGTGCAATCATCATTCTGATTGATTG	18287	random
A. alba	FORGENIUS-Aalb10K	aalba5_s00021721	10377	10417	+	TTAAAACTTATATGGTTCACACTCCTATTTCTAAGCTCTC	10439	random
A. alba	FORGENIUS-Aalb10K	aalba5_s00021731	63489	63529	+	TTGCGCTTCACATTTTCCTCTAAAAGCCCCAGAAGCGTTG	63544	random
A. alba	FORGENIUS-Aalb10K	aalba5_s00021753	9698	9738	+	ATCCAACAGGTTCTTGCCAGAGGACGTATATAAAACTATC	9755	random
A. alba	FORGENIUS-Aalb10K	aalba5_s00021838	51021	51061	+	GGAACATGAATACAGCATGGCTGTTGCTGGGATTGAAAAG	51080	random
A. alba	FORGENIUS-Aalb10K	aalba5_s00021842	17863	17903	+	CCCACCATCTTCTGGTTTTCTTCGAGGGAAATTGAGCTTG	17915	random
A. alba	FORGENIUS-Aalb10K	aalba5_s00021856	51669	51709	+	CAGCTTAAGTAGCTGGAAATAGCAATGCAGGAGGGATAAG	51726	random
A. alba	FORGENIUS-Aalb10K	aalba5_s00021879	59804	59844	+	CTATACAAGTCCATGTTGGCTTTGATCTAGAGTGCTTCTC	59870	random
A. alba	FORGENIUS-Aalb10K	aalba5_s00021879	60457	60497	+	AGGCCTATCTTGGCATCACGATAAAGAATGCCGTTGTCAC	60513	SNP
A. alba	FORGENIUS-Aalb10K	aalba5_s00021879	60666	60706	+	TTGGGCGGTGGAACGTTTGATGTTTCACTGTTGACTATTG	60711	SNP
A. alba	FORGENIUS-Aalb10K	aalba5_s00021879	61331	61371	+	TACAAAGAAGGAACAGGTCTTCTCTACTTATTCAGACAAC	61386	SNP
A. alba	FORGENIUS-Aalb10K	aalba5_s00021879	62018	62058	+	CTCAATTTGCATATGTTCTGTATTTTCCGTCGTATGAATC	62084	SNP
A. alba	FORGENIUS-Aalb10K	aalba5_s00021907	49153	49193	+	TCCATTTGCTCCTAAACGCGGGGCATCATTCAACAAAATG	49213	random
A. alba	FORGENIUS-Aalb10K	aalba5_s00021907	49474	49514	+	GATTTCAAAATGTCTCAATGGGCTGACATTAATTATATCC	49525	random
A. alba	FORGENIUS-Aalb10K	aalba5_s00021926	52472	52512	+	TGTTTAAAACTGTAAATTTCTATAAAAGCTTGATCGAAAG	52531	random
A. alba	FORGENIUS-Aalb10K	aalba5_s00021930	36155	36195	+	TTAACAGTTGACTAAGCTTATGCGTCCTCACCTGATAGGC	36199	random
A. alba	FORGENIUS-Aalb10K	aalba5_s00021930	36695	36735	+	GATTCATATATCAATGCACCTGGCCGAATAAATGCATAAG	36743	random
A. alba	FORGENIUS-Aalb10K	aalba5_s00021930	47981	48021	+	CAACCCTAGAAAACTGAAATGGGCGAGGGTTACTGAACAC	48024	random
A. alba	FORGENIUS-Aalb10K	aalba5_s00021930	48667	48707	+	TAAACATAGACCAAATATACGAGTATCAGCAAATTGTATC	48715	random
A. alba	FORGENIUS-Aalb10K	aalba5_s00021930	50256	50296	+	TGCTACATACAATAAGGGCAATGCTGAGAGGTATAAAAAC	50319	random
A. alba	FORGENIUS-Aalb10K	aalba5_s00021935	13325	13365	+	AAACCTATTCGAGAGAGTATATTTGGAGCCAGAAATAAGA	13372	SNP
A. alba	FORGENIUS-Aalb10K	aalba5_s00021965	22036	22076	+	CCATCTCTTCTTAACTGGATCATACTTTTCTGCACATTTC	22093	random
A. alba	FORGENIUS-Aalb10K	aalba5_s00021993	28154	28194	+	CCAATGTACTAGAAATGACTAGTGGTCTCCATTTCAGGTC	28217	random
A. alba	FORGENIUS-Aalb10K	aalba5_s00021994	42284	42324	+	ATAATATTATTGATTGCTGCAGAGAAGGGTTTAGCATTTC	42327	random
A. alba	FORGENIUS-Aalb10K	aalba5_s00021994	43116	43156	+	GTTCGGGAAACCAAACTTACCTCGCAAAGAGTAGCAAGTG	43180	random
A. alba	FORGENIUS-Aalb10K	aalba5_s00022096	21647	21687	+	CTTCCGCAAAATCGTGATGTTGGAGGAGTCTGTCCAGAAG	21703	random
A. alba	FORGENIUS-Aalb10K	aalba5_s00022117	41686	41726	+	CGTCCGATTGGTCCTGCTCCACCCATGAAATTGGACCTTC	41747	random
A. alba	FORGENIUS-Aalb10K	aalba5_s00022151	25419	25459	+	AGCTGGAAGTAATAGCTGCATCGTATGGAGGATAAATAGG	25472	random
A. alba	FORGENIUS-Aalb10K	aalba5_s00022181	57296	57336	+	ATTATTGCATCATACGACTCATGAAGGAGGTCTCAAATAG	57351	random
A. alba	FORGENIUS-Aalb10K	aalba5_s00022185	17738	17778	+	CTGCCGCTTGTTCAATATACCTGCTCCCATTGTCGAGTCC	17791	random
A. alba	FORGENIUS-Aalb10K	aalba5_s00022189	63336	63376	+	GAAGGAGAAGAAGAGGGCATGGCGCAGTTTGAACAACATC	63399	SNP
A. alba	FORGENIUS-Aalb10K	aalba5_s00022223	30577	30617	+	TTTTTTCTAATGCTGGAAACAGCTTTTATTCAGTGATGTC	30640	random
A. alba	FORGENIUS-Aalb10K	aalba5_s00022223	31111	31151	+	CTATACCGATGATAATTATAACCAGGTCGTAAGGATAAAG	31155	random
A. alba	FORGENIUS-Aalb10K	aalba5_s00022226	31853	31893	+	ACCACCGAGGTAGTATTTGTAAGCGTCTGCCCAGCGATGC	31906	random
A. alba	FORGENIUS-Aalb10K	aalba5_s00022229	18019	18059	+	ATTTTGCAAGATTGATCAGACTTCGTGAAGACTTCGCTTG	18075	random
A. alba	FORGENIUS-Aalb10K	aalba5_s00022233	59802	59842	+	CGTCGGCAATGTGGGCATGGCGGTCGCGCAAACGATCCTC	59865	random
A. alba	FORGENIUS-Aalb10K	aalba5_s00022265	65605	65645	+	TTGATTTAAACTTCAAATCTTTTACAGCAAGCACATAAAG	65665	SNP
A. alba	FORGENIUS-Aalb10K	aalba5_s00022294	9544	9584	+	GAATCCTGTTTCATGCAGTTGAGACTTTTTGAGTTATCTG	9598	random
A. alba	FORGENIUS-Aalb10K	aalba5_s00022319	55942	55982	+	ACCTGCAATGCAAAAAGCATGGCCATGTTATATTCTATAC	56003	random
A. alba	FORGENIUS-Aalb10K	aalba5_s00022319	57900	57940	+	ATTTGATAGATCAGCAAGCCCTCCTCTATCCTCTCTGATA	57962	random
A. alba	FORGENIUS-Aalb10K	aalba5_s00022323	4785	4825	+	AATTGGCTGTTTATGTTACCATGAATGTAGACATTCATCG	4844	random
A. alba	FORGENIUS-Aalb10K	aalba5_s00022324	16632	16672	+	GTTTTAGAGGCGTTTATTAACCTTTATGGATATACTTATG	16674	random
A. alba	FORGENIUS-Aalb10K	aalba5_s00022340	42028	42068	+	CCCAACTTCACCTGTTTACAGCCCATCTTCACCTGTTTAC	42081	random
A. alba	FORGENIUS-Aalb10K	aalba5_s00022363	2673	2713	+	AAGGCCAACTCAAATGGTAGCTGCAAGAATACTTCTAATG	2721	random
A. alba	FORGENIUS-Aalb10K	aalba5_s00022378	41910	41950	+	GCCTACCTACAAAGTCTGCATGATCAAAGCTAGAAAAATG	41968	SNP
A. alba	FORGENIUS-Aalb10K	aalba5_s00022378	42132	42172	+	CATAAATCGAGGAGATACATGCAGATCTGAGGTTGAACTG	42186	SNP
A. alba	FORGENIUS-Aalb10K	aalba5_s00022378	42662	42702	+	TATTAGTCTTCAACGCTCCTCCTGCTATGGCCATAAGTTC	42721	SNP
A. alba	FORGENIUS-Aalb10K	aalba5_s00022378	43002	43042	+	GGCGATAACTCCTGCACTACAACCCATTCCACCTAAATTG	43048	SNP
A. alba	FORGENIUS-Aalb10K	aalba5_s00022378	43515	43555	+	TAAATGGATCCAGAGCTGCCAAATATCTTCCGGGTTCATC	43579	SNP
A. alba	FORGENIUS-Aalb10K	aalba5_s00022378	43740	43780	+	TGATGGGTATTCAGTTTGACCCATTTTGGTACTAGGGTTC	43782	SNP
A. alba	FORGENIUS-Aalb10K	aalba5_s00022378	43949	43989	+	ACCTGCAAGAAGTCAAAAGTGATCCCAAATAAACTCTATG	44011	SNP
A. alba	FORGENIUS-Aalb10K	aalba5_s00022378	44181	44221	+	GGTGATATGCAGATCATAAGAATGAACTTTATCACCCCCC	44242	SNP
A. alba	FORGENIUS-Aalb10K	aalba5_s00022445	10229	10269	+	TTACTGTTAATCTTCTCTTCCTTGACTGTGTCCAGAATTG	10289	random
A. alba	FORGENIUS-Aalb10K	aalba5_s00022451	26285	26325	+	ATGCAATATCCTTGTCATCGCATGGTGTCCACCCCCTTCC	26349	random
A. alba	FORGENIUS-Aalb10K	aalba5_s00022458	63230	63270	+	TTTACACTTAAGACCCTTGAAATGTGTGCCAGGTAAAGTG	63288	random
A. alba	FORGENIUS-Aalb10K	aalba5_s00022461	21410	21450	+	GTCAGCCACCAACACGGGTTGCAGATTCGAGTTTGATTTG	21457	random
A. alba	FORGENIUS-Aalb10K	aalba5_s00022560	57517	57557	+	TTCATTAAGTCTCAATTTATCTATCTTCCTGGAATACTGC	57561	random
A. alba	FORGENIUS-Aalb10K	aalba5_s00022568	17134	17174	+	CTCGAACTATAATACACACGACTAGCTTTTTCATCTCTCC	17183	random
A. alba	FORGENIUS-Aalb10K	aalba5_s00022592	2648	2688	+	CGTGCAATTCTGCATAGTTAGAGTGTTGGACTGCACTCAG	2703	random
A. alba	FORGENIUS-Aalb10K	aalba5_s00022594	55683	55723	+	ATGTGCAGCCCTTAATGCGGCAGAGTACAGGAAGATGAAG	55728	random
A. alba	FORGENIUS-Aalb10K	aalba5_s00022596	26025	26065	+	GCGTAATGAAAGCGTGTGCGGGTATTGCAGATTTGAAACG	26087	random
A. alba	FORGENIUS-Aalb10K	aalba5_s00022596	27915	27955	+	GGTGATGCTATGTGGGAAACCACAGTTGTAAAATTCTAAG	27957	random
A. alba	FORGENIUS-Aalb10K	aalba5_s00022639	52812	52852	+	CATGTCACATTATCCACGTCCCTCTCCCTTTCCACAAAAG	52873	SNP
A. alba	FORGENIUS-Aalb10K	aalba5_s00022639	54397	54437	+	GCCATTACAGGGTTATTTGCAGAAGGCATCTGATTCTGAG	54439	SNP
A. alba	FORGENIUS-Aalb10K	aalba5_s00022639	54572	54612	+	ACATGAAAGAGCTCCCTGAGTGTTCCAGGCCCCCTGTATG	54623	SNP
A. alba	FORGENIUS-Aalb10K	aalba5_s00022639	54816	54856	+	CATTGCTTCTGAAAAACCTCTCTTTGCACCAGTTACAATC	54862	SNP
A. alba	FORGENIUS-Aalb10K	aalba5_s00022639	55836	55876	+	GAATCAAGCTTGATGTTCCCTGTGACAAGAATCCTAGAAC	55902	random
A. alba	FORGENIUS-Aalb10K	aalba5_s00022712	8376	8416	+	AAGCATCAAAGTCTTACTGGGAAGAACTATCCGTCAATTC	8437	random
A. alba	FORGENIUS-Aalb10K	aalba5_s00022712	9145	9185	+	AAGACGAATAACACAATAGCGAGCCAACATCTTTTCAAAC	9196	random
A. alba	FORGENIUS-Aalb10K	aalba5_s00022716	27946	27986	+	AGGCAAGCCTTCTAAAGCCACGTTACTTCTGAATGAAAAT	28002	random
A. alba	FORGENIUS-Aalb10K	aalba5_s00022729	3450	3490	+	ACTCTATGTAAGTGGACACAGCAAATAGCATTCTTAAGTC	3507	SNP
A. alba	FORGENIUS-Aalb10K	aalba5_s00022729	4472	4512	+	GGCCCATAAAGCAAGTAGCCTCTCTTCCAGGCTCTTCCAG	4538	SNP
A. alba	FORGENIUS-Aalb10K	aalba5_s00022741	61137	61177	+	TCTGGACCTTCCGCGTGTTCCTTTTATGGAGGCCTATGAC	61199	random
A. alba	FORGENIUS-Aalb10K	aalba5_s00022822	26610	26650	+	ACCTCATCTTTACCCCAACATGGTGTTTTTGCAGGTTTTC	26676	SNP
A. alba	FORGENIUS-Aalb10K	aalba5_s00022822	26840	26880	+	TACGTTTTCCCATAGGTTCTCATCCTGAGCAACCTTATGC	26901	SNP
A. alba	FORGENIUS-Aalb10K	aalba5_s00022822	27058	27098	+	GCAAATCCTTGTTGGGTTTCTCACAAGAACTGATTGTATG	27109	SNP
A. alba	FORGENIUS-Aalb10K	aalba5_s00022826	12832	12872	+	TCTTCTTATTGGTATGCAGTGTGTACTGTTCCAGTTTTTC	12895	random
A. alba	FORGENIUS-Aalb10K	aalba5_s00022826	16112	16152	+	CTCCACTTCTTCGTCGTAATTGAAGTCACCTCTGCAAGAC	16157	random
A. alba	FORGENIUS-Aalb10K	aalba5_s00022878	10831	10871	+	GGCAGGGTGGACAATTCGTTTCTGATGATGTTTTCTGTTG	10890	random
A. alba	FORGENIUS-Aalb10K	aalba5_s00022901	64071	64111	+	AACTCCTCGAATTGGTATGACTCCATCTAGAGAGTTCAGC	64129	SNP
A. alba	FORGENIUS-Aalb10K	aalba5_s00022931	53147	53187	+	CCAGCTTAACTTAACTGGCCTCGCTTTTTCAGCCTTTGAG	53212	random
A. alba	FORGENIUS-Aalb10K	aalba5_s00022945	4180	4220	+	TAGTGCAAAAGGGTTTCAGTTGCATCTTGCACATTGATGA	4246	random
A. alba	FORGENIUS-Aalb10K	aalba5_s00022955	15672	15712	+	GGCTCTCAGGACGTTGGGGTGGTCGATGAGGCTCATCATC	15731	random
A. alba	FORGENIUS-Aalb10K	aalba5_s00022957	55695	55735	+	GGCATCTGCTAATAGCCTAACATCGACACAACATTAATTC	55737	random
A. alba	FORGENIUS-Aalb10K	aalba5_s00023005	16914	16954	+	GATACAATATATCTATTATAGATAGCCGAGGAAGTCGAAG	16975	SNP
A. alba	FORGENIUS-Aalb10K	aalba5_s00023005	17190	17230	+	TAAGATTCCACCATGGAAAATGGATAAAAAAAGTAAATCC	17247	SNP
A. alba	FORGENIUS-Aalb10K	aalba5_s00023005	17821	17861	+	GCCAGCATTGATTTGCTAACTATTTGCGGCTTGCTTTTGC	17880	SNP
A. alba	FORGENIUS-Aalb10K	aalba5_s00023005	18048	18088	+	AGGCCGGGAAGCTTCAGGAAGCGGGCGATGCTTCTTCTGG	18102	SNP
A. alba	FORGENIUS-Aalb10K	aalba5_s00023060	61405	61445	+	AGCTTGTACCAAGCTGAGAGAGATAAGTCCACTGCAACAG	61462	random
A. alba	FORGENIUS-Aalb10K	aalba5_s00023083	49506	49546	+	TTTCTAGCGGTTGTCTGATAAGCTTGATATGAGAAAGGTG	49561	random
A. alba	FORGENIUS-Aalb10K	aalba5_s00023089	48758	48798	+	ATTTCCTGAAGTTACATTCTAAAATCCAATACACAAACTG	48815	SNP
A. alba	FORGENIUS-Aalb10K	aalba5_s00023152	14979	15019	+	TTCTAGTTTTAGATAGCCAGCATATTGTTTGCTCATTTTT	15043	random
A. alba	FORGENIUS-Aalb10K	aalba5_s00023185	14715	14755	+	CTTAGAGGAGTCTTCTAGTAGGCACAGGATTATTGCAGAC	14765	random
A. alba	FORGENIUS-Aalb10K	aalba5_s00023205	52178	52218	+	CGTCTGTGTTGTTCCTTGCACCAGAAATACTCACAGATCC	52227	random
A. alba	FORGENIUS-Aalb10K	aalba5_s00023218	56036	56076	+	AGGAAGAGCTGATAAAACGGAACAGACTTGTCCTGCATTG	56097	random
A. alba	FORGENIUS-Aalb10K	aalba5_s00023225	54602	54642	+	TTACAACTTTTTGCTGAATATTATGAAAGACGTTGGAAGG	54654	SNP
A. alba	FORGENIUS-Aalb10K	aalba5_s00023225	54765	54805	+	TAAATGCATGTTCATAGATCTAAATGCAAAAGCTACTTAC	54807	SNP
A. alba	FORGENIUS-Aalb10K	aalba5_s00023241	20906	20946	+	GTAGGCGGGTGGTCTGTTAGGTTAGTTGTTACAAGACTAC	20955	random
A. alba	FORGENIUS-Aalb10K	aalba5_s00023293	19146	19186	+	CATCTGCCAATATGCAATACTGTTTGGTAGTATGCTTGAC	19188	random
A. alba	FORGENIUS-Aalb10K	aalba5_s00023294	39685	39725	+	TGGTAAAAGAGTGTGAGAAAGCCAGCCATTTTACTGTTTC	39742	random
A. alba	FORGENIUS-Aalb10K	aalba5_s00023294	43042	43082	+	ATAATATTCAATTATGGATCCAAGAGAGCCACGGTGAATG	43102	SNP
A. alba	FORGENIUS-Aalb10K	aalba5_s00023297	50438	50478	+	CTCAAAATTGAAATCTTTCTGATGAATCCCTAGTGCTGTG	50503	random
A. alba	FORGENIUS-Aalb10K	aalba5_s00023319	57534	57574	+	GATCAACCCCAACTCCAAATCCAATATTCAGAAAATGAAG	57581	random
A. alba	FORGENIUS-Aalb10K	aalba5_s00023326	47479	47519	+	TCAATGAGTGAATTGCCCACTAAAGCATCTGATCCAAATC	47537	random
A. alba	FORGENIUS-Aalb10K	aalba5_s00023347	28313	28353	+	TGATGCCTCAGAAGATGACGTAGTATCTCATTTGGAAGAA	28355	random
A. alba	FORGENIUS-Aalb10K	aalba5_s00023378	51186	51226	+	GCCAAATGCGAGAAACAGGCGTCCAGCCCAATCACTTAAC	51230	random
A. alba	FORGENIUS-Aalb10K	aalba5_s00023407	60756	60796	+	TAAATGTAATATACATTGACATCTATGGAAACTGAGCATA	60805	random
A. alba	FORGENIUS-Aalb10K	aalba5_s00023408	54280	54320	+	TGATCCTCAACAACAGCATATCAGAAATATTGGAGAGTCC	54337	random
A. alba	FORGENIUS-Aalb10K	aalba5_s00023467	37525	37565	+	GAAGCGCCTATTGCGCATTGTGATCTCTCACCTTGATTGC	37569	random
A. alba	FORGENIUS-Aalb10K	aalba5_s00023470	4112	4152	+	TTTATTAGAAAGATGAAGGTCATGAAGATAATTGGCATGG	4178	SNP
A. alba	FORGENIUS-Aalb10K	aalba5_s00023470	4350	4390	+	CCTCTCTTCTTCGTATGTTCGGCATCGATCCGGATCTAGC	4409	SNP
A. alba	FORGENIUS-Aalb10K	aalba5_s00023489	17970	18010	+	AGGAGCGCTCTCTTCTAGGTTTATCTCCTCCGGTCTGAAG	18015	random
A. alba	FORGENIUS-Aalb10K	aalba5_s00023497	38917	38957	+	GCTCGCTGCTAAACTAAACTTCGCTCCTTGATGCCATATC	38972	random
A. alba	FORGENIUS-Aalb10K	aalba5_s00023504	47786	47826	+	AAAATTTGTTTACTGACAACAATCAGAACCCCTTGATTAG	47831	random
A. alba	FORGENIUS-Aalb10K	aalba5_s00023591	50262	50302	+	CACCTTAACTACTATCTCATTCAGGTAAAATCCCTTATCC	50323	random
A. alba	FORGENIUS-Aalb10K	aalba5_s00023595	8974	9014	+	TTGTAGTCTAAGAAATCTTTGCTGGAAAGCATGCTTAATG	9033	random
A. alba	FORGENIUS-Aalb10K	aalba5_s00023602	18884	18924	+	TGATATTTGCTATCAAAACCCCTCTCGTAACCGAAGTTGG	18950	SNP
A. alba	FORGENIUS-Aalb10K	aalba5_s00023602	19055	19095	+	TTCTGGTTGCTGCTCGACCCGCTGACTTTCCTCTGGTTAG	19106	SNP
A. alba	FORGENIUS-Aalb10K	aalba5_s00023608	4182	4222	+	TGCTGATAATCTCCCTGTAGGAGAGGGGAGCCGAACTCTG	4225	random
A. alba	FORGENIUS-Aalb10K	aalba5_s00023612	31519	31559	+	AGAAGATCTGGTCGTGTTAGCATAGCATATCGATTAATCG	31576	SNP
A. alba	FORGENIUS-Aalb10K	aalba5_s00023625	6849	6889	+	TTATATGTTTGGACTCTACTTGCTCCTATTTTTTTCCCAG	6910	random
A. alba	FORGENIUS-Aalb10K	aalba5_s00023635	61646	61686	+	CTTCCCCATTTTTGTTGCAGTCTGATTTTGTGGAGAATAG	61695	random
A. alba	FORGENIUS-Aalb10K	aalba5_s00023635	62294	62334	+	GAGTGTTAAGAATGGCAGTTGCAAATCAAACACTGGATTC	62349	random
A. alba	FORGENIUS-Aalb10K	aalba5_s00023642	52314	52354	+	CTTAAATATATTCAGCTTACCTATCTGCTTCCTGCTCTTG	52380	random
A. alba	FORGENIUS-Aalb10K	aalba5_s00023697	52968	53008	+	GAAACCGGGGAAAACGTGAAGCTCTCCACCATTATAATGC	53029	random
A. alba	FORGENIUS-Aalb10K	aalba5_s00023702	46625	46665	+	AACATTACACCCATCCAGTGACTCTTTACTTTCACAGTTC	46691	random
A. alba	FORGENIUS-Aalb10K	aalba5_s00023738	55699	55739	+	GGGCTTGTTTCTACAACTTATCTAACTAATACGCCATCAC	55758	random
A. alba	FORGENIUS-Aalb10K	aalba5_s00023769	62608	62648	+	GGGCATGTTTACTTTTTCTTGCGTTTGTGTAGAGATAGAT	62674	random
A. alba	FORGENIUS-Aalb10K	aalba5_s00023773	2473	2513	+	CATATGTCATACCATAAGCACAAATGTTGGTAATTAGTTC	2524	random
A. alba	FORGENIUS-Aalb10K	aalba5_s00023868	56028	56068	+	TGAAAGCATTTGCCTGCATTCTCCAGATATAGAGGGTTTC	56070	random
A. alba	FORGENIUS-Aalb10K	aalba5_s00023878	20370	20410	+	GCAAAAAGATTGAAAGGCATGGTGGATCTTCTTGGATAAG	20419	SNP
A. alba	FORGENIUS-Aalb10K	aalba5_s00023886	39204	39244	+	GACACGGCAATAGGTTTTGACCCATTGAACTTTCTTGCTC	39246	random
A. alba	FORGENIUS-Aalb10K	aalba5_s00023886	43151	43191	+	TTAAAATTTAAAAGTAACCTATCCACCTCAACCAGCCAAA	43215	random
A. alba	FORGENIUS-Aalb10K	aalba5_s00023886	44639	44679	+	TTTTCCAAAATTGGCTGCCGGTGATGGTGTTAAACTTCTG	44695	random
A. alba	FORGENIUS-Aalb10K	aalba5_s00023893	54583	54623	+	TTCAAGCAATCAGCTGAGTCCTAGTAAGAGGGTATTAAGG	54647	SNP
A. alba	FORGENIUS-Aalb10K	aalba5_s00023893	54988	55028	+	TTGGGAAACAGATCAGTGCTGGTGTTGATGGGGAATTATG	55032	SNP
A. alba	FORGENIUS-Aalb10K	aalba5_s00023893	55227	55267	+	TACTATGTAGATATTTCTTTATGATGGAAGAACCTTGTAG	55276	SNP
A. alba	FORGENIUS-Aalb10K	aalba5_s00023904	31677	31717	+	TTCTGCATATGTTGAAACGCTGTAATGTACTTATTTGAAG	31723	random
A. alba	FORGENIUS-Aalb10K	aalba5_s00023917	36143	36183	+	GAGCGGAGCCCCGCTGTTCATGAGGTCTTGGAACCCTGAG	36192	random
A. alba	FORGENIUS-Aalb10K	aalba5_s00023973	43737	43777	+	CCCCCCACAACTGCAGCAGCGAACCGGCCGAGGGGCAGTG	43780	SNP
A. alba	FORGENIUS-Aalb10K	aalba5_s00023973	43935	43975	+	AATGTAACTCATGAAAATGCAACCGCCGCACCTAGGAATG	43993	SNP
A. alba	FORGENIUS-Aalb10K	aalba5_s00023973	44107	44147	+	GGCAATGGGGAAGACACAATGGCGGTGGCAGCAACTTGAG	44156	SNP
A. alba	FORGENIUS-Aalb10K	aalba5_s00023973	44427	44467	+	TTCAAGGACTTCTTTGAATCCCTGGACAGCTTGAGTATTG	44484	SNP
A. alba	FORGENIUS-Aalb10K	aalba5_s00023980	55483	55523	+	TTCTGCTGTACTGGAAACGGCAGATTTGAAGAAAGTCCAG	55548	random
A. alba	FORGENIUS-Aalb10K	aalba5_s00024034	34178	34218	+	AAGCAGAAAGGGAGGGATCGGGACTTCCCCTCTACTGCTC	34230	random
A. alba	FORGENIUS-Aalb10K	aalba5_s00024070	58566	58606	+	TGAAGCTGGAAAAGAATGCCGGCTGATCTTTGCTGAATAG	58625	random
A. alba	FORGENIUS-Aalb10K	aalba5_s00024071	7309	7349	+	ATCAAGTTAGATTCTTTACATCAAGTTCAAGTTTCACAAC	7358	random
A. alba	FORGENIUS-Aalb10K	aalba5_s00024085	26004	26044	+	GCATGGAGTCTACTGGTCAGAGCAGCAAGAAGAGAAAGAG	26067	random
A. alba	FORGENIUS-Aalb10K	aalba5_s00024116	35854	35894	+	CTTGAATTGGAAGCCAACAGTGTAACTATATTCAAACCAC	35903	SNP
A. alba	FORGENIUS-Aalb10K	aalba5_s00024116	36279	36319	+	GGGCATAAGAACTACCCACTGTGAATGTGTTCTGATTTGC	36332	SNP
A. alba	FORGENIUS-Aalb10K	aalba5_s00024135	32111	32151	+	CTTATTTTTACTGTGTAGCATTGCAAATTGGATACTCTTG	32175	random
A. alba	FORGENIUS-Aalb10K	aalba5_s00024144	3128	3168	+	AATGAGTTCAGACTCATAAGCCCCGTTATCGCCATGGAAG	3171	random
A. alba	FORGENIUS-Aalb10K	aalba5_s00024147	30321	30361	+	TCAGACATATTGTCAAATGTATTGCGTGCATTCTCTATGC	30372	random
A. alba	FORGENIUS-Aalb10K	aalba5_s00024172	56687	56727	+	TACCCATTATTACCGAAACCTCTCCAATCGTCAGTAACTC	56735	random
A. alba	FORGENIUS-Aalb10K	aalba5_s00024188	28536	28576	+	TTTTGCAAAATTTCACAGATTGCAGTTCTGCACCGATAGC	28586	SNP
A. alba	FORGENIUS-Aalb10K	aalba5_s00024195	40995	41035	+	TCAGTGATTCAATTGCCTTGGGTACAGACTCACATTCTTC	41042	SNP
A. alba	FORGENIUS-Aalb10K	aalba5_s00024195	42325	42365	+	CTAGCTGCCCAGAACTGTTAGATCCAAATGAATAAACTGC	42369	SNP
A. alba	FORGENIUS-Aalb10K	aalba5_s00024205	10662	10702	+	ACCAACGCGTTGCTTCCTCTGGCAGGCTGGGCACCAAGTA	10704	SNP
A. alba	FORGENIUS-Aalb10K	aalba5_s00024219	51790	51830	+	GCAGTTTCAGTCTGGTTAGTGCGTTTATTGCTATTGGTAG	51840	random
A. alba	FORGENIUS-Aalb10K	aalba5_s00024247	48838	48878	+	TTTATTGAAATTTCTGACAGCATCAAATCACTGTGACAAC	48900	random
A. alba	FORGENIUS-Aalb10K	aalba5_s00024275	8553	8593	+	AGCAGCGAAGGTCAGAGCGATAATGAAAGCCAGGGGATTG	8608	random
A. alba	FORGENIUS-Aalb10K	aalba5_s00024287	30889	30929	+	GCTTATTGTTTTACCCTTCGTTAAAAATAAATATTAGTCG	30945	random
A. alba	FORGENIUS-Aalb10K	aalba5_s00024295	17519	17559	+	CATGAACATGGAAGGCGTCCGCCTTCTAAATCTTCACAAC	17568	random
A. alba	FORGENIUS-Aalb10K	aalba5_s00024308	48128	48168	+	CCTTATTAAAGGCTCCTAAGAATGGTCATTGCTATATTTG	48188	random
A. alba	FORGENIUS-Aalb10K	aalba5_s00024316	60164	60204	+	TCATTTACAAAACAAACAACCCACTGGTAAATAGAAAAAC	60211	random
A. alba	FORGENIUS-Aalb10K	aalba5_s00024372	52424	52464	+	TTCATGGACTATTACAGGGTTCTGGGATTGAGAAGGGATG	52488	random
A. alba	FORGENIUS-Aalb10K	aalba5_s00024376	28123	28163	+	GCATTTTCTGCTAGTTTTATAAATAGGTGTCAAACAAATG	28188	random
A. alba	FORGENIUS-Aalb10K	aalba5_s00024406	35638	35678	+	AAGTTACAGCAGAGTTGGGAACAGGAAGAATAGGATTCAG	35700	random
A. alba	FORGENIUS-Aalb10K	aalba5_s00024409	55789	55829	+	TGATTCAATTGAAGCTGTTTTTCAGGTGGAGATGTTACTG	55855	random
A. alba	FORGENIUS-Aalb10K	aalba5_s00024420	13324	13364	+	GGGCCGCTGCCTTTGGCAGCTGTTTTTTGCAATGCTGTGG	13381	SNP
A. alba	FORGENIUS-Aalb10K	aalba5_s00024420	14449	14489	+	CCATTGTCTTCGAAATGTCTGGAATTCGGCGTCATCAATC	14500	SNP
A. alba	FORGENIUS-Aalb10K	aalba5_s00024421	43688	43728	+	GCTGCTACAGGTGGGGGCGTTATTGCACAACAGACTCCTG	43730	SNP
A. alba	FORGENIUS-Aalb10K	aalba5_s00024448	48058	48098	+	TTTCCAACTGCTTTGTGGAGTAATATTGAAAATGAAAGTG	48103	random
A. alba	FORGENIUS-Aalb10K	aalba5_s00024487	35026	35066	+	ACAATAGTCTAAAAGTAATGGGAAATATGAATTTCTTTGC	35081	random
A. alba	FORGENIUS-Aalb10K	aalba5_s00024504	41898	41938	+	GCTCCTGCGTCACTACCGCCCTGGCAAATGGTTTCCTAGC	41947	random
A. alba	FORGENIUS-Aalb10K	aalba5_s00024504	42919	42959	+	CCTATCTATCCTGCTTCTTTACTAGAGGCTCCTCCTTAGC	42971	random
A. alba	FORGENIUS-Aalb10K	aalba5_s00024504	45466	45506	+	ATAGGCTTACAATTGGAGAACACGATCTGACTATAAAAAG	45509	random
A. alba	FORGENIUS-Aalb10K	aalba5_s00024507	56082	56122	+	ACTGAAAGAGTTTACCACAACTAAACTAGCCCGCCCACTC	56140	random
A. alba	FORGENIUS-Aalb10K	aalba5_s00024508	16117	16157	+	GTGCATTATCATGGCTCGGGCTTGTACTGTTGTGTAATTC	16168	random
A. alba	FORGENIUS-Aalb10K	aalba5_s00024572	48576	48616	+	TATCAACAGCGCTGCTGCGAGGCCCCTCGGCAATGGGTTT	48621	random
A. alba	FORGENIUS-Aalb10K	aalba5_s00024587	43486	43526	+	TTTTACCTCAACAGCTAAAGATTCAAGACCGAACTAAGTC	43551	random
A. alba	FORGENIUS-Aalb10K	aalba5_s00024596	5452	5492	+	CGCCAATCAATTTTCACAATAGCAGCTCTCATTTTACTTG	5506	random
A. alba	FORGENIUS-Aalb10K	aalba5_s00024596	19173	19213	+	ACCGGAACTCATATTACCTGCAACTCTAAACCAAAATCTC	19229	random
A. alba	FORGENIUS-Aalb10K	aalba5_s00024636	33781	33821	+	GTCAAATTTAAGGGCATTATGGTTATAAGCACGATCTTTG	33827	random
A. alba	FORGENIUS-Aalb10K	aalba5_s00024651	32007	32047	+	GGATTGTTTTCTGCCACCGGCCGATCTCAACGATCAGAGG	32066	random
A. alba	FORGENIUS-Aalb10K	aalba5_s00024684	31761	31801	+	TGCTGCCAAAGTCATGCTTGATGATTGATGGTATTTATGC	31803	random
A. alba	FORGENIUS-Aalb10K	aalba5_s00024691	15645	15685	+	ATTTCGCAAGCTCCTCCTTCAATAGCATACACGCATGCCC	15706	random
A. alba	FORGENIUS-Aalb10K	aalba5_s00024706	57056	57096	+	GGAGAGCAGTGGAGGAGCACTGCTGTGGAAAGAGGATCAC	57104	random
A. alba	FORGENIUS-Aalb10K	aalba5_s00024729	41323	41363	+	TCTGAGTAACTTCCTTACATAAATAGGTTAGGTCTGGTTG	41384	random
A. alba	FORGENIUS-Aalb10K	aalba5_s00024756	24293	24333	+	TGATCGATGTTCCTGCGCGTACTACTGCTGTTGGTAATCC	24344	random
A. alba	FORGENIUS-Aalb10K	aalba5_s00024790	47150	47190	+	CTGGACTGGATAAATGTAATGTGCTTTGATTATCATGGTC	47207	random
A. alba	FORGENIUS-Aalb10K	aalba5_s00024793	42031	42071	+	CAATTAGTGATTTTTTAGGTCTACTGAGATCGATCTGAGC	42088	random
A. alba	FORGENIUS-Aalb10K	aalba5_s00024793	43026	43066	+	GATACCTTCTATCTTTATGGCTTCCTAGTTTCAAGCTTAC	43090	random
A. alba	FORGENIUS-Aalb10K	aalba5_s00024798	55284	55324	+	TGAAAAAGGTACTGTCTAATAGTATAAGGTCACTTTGATG	55337	random
A. alba	FORGENIUS-Aalb10K	aalba5_s00024817	33517	33557	+	GTCCTGTTATGTTCAGTTTGGTGGCTGTTTTCATCGTGTC	33582	random
A. alba	FORGENIUS-Aalb10K	aalba5_s00024820	37753	37793	+	ATTTCCCAGATGGCACAGGGAAAAGAGTCTCTGGGCGTTG	37796	random
A. alba	FORGENIUS-Aalb10K	aalba5_s00024836	53346	53386	+	AGATTTAGCGCAGAGTCCCCGATTCTAACGCAACTAGAAG	53400	SNP
A. alba	FORGENIUS-Aalb10K	aalba5_s00024836	53744	53784	+	CTGGCAGTCTCCTCTTATCTCCAGTTTCACCCCCATTTTC	53799	SNP
A. alba	FORGENIUS-Aalb10K	aalba5_s00024888	22882	22922	+	CTGCAGACTAACTCCTTCAGAAGAAAACAGAACATCTAGC	22947	random
A. alba	FORGENIUS-Aalb10K	aalba5_s00024890	44770	44810	+	TCGCAGTAATCCGATTCGATCTTCGGTATTGTGATGCTTG	44824	random
A. alba	FORGENIUS-Aalb10K	aalba5_s00024897	14799	14839	+	TCCTGGCAAAAATTAGAGAAATTATCCTTTATTCTATGTG	14858	SNP
A. alba	FORGENIUS-Aalb10K	aalba5_s00024897	15174	15214	+	CTATCCAGCTTGAAAGAGATTGATATGAGGGAGTGTTATC	15223	SNP
A. alba	FORGENIUS-Aalb10K	aalba5_s00024897	16785	16825	+	CAAGGCCTCTTTGGGAACACCAACGGGATAAAATCCTAAC	16842	random
A. alba	FORGENIUS-Aalb10K	aalba5_s00024897	45434	45474	+	GTGACGACTTAAACAGTGATGTAGAGTTGCCCCAACAAAG	45489	SNP
A. alba	FORGENIUS-Aalb10K	aalba5_s00024897	45643	45683	+	CATATCTGTTCTGAATTGCATAGCCTGAGAGTACATCAAC	45688	SNP
A. alba	FORGENIUS-Aalb10K	aalba5_s00024897	45838	45878	+	ATTGGTAAAAAGGCTTCCCAATCGAGCGTCCCAGATTTGC	45901	SNP
A. alba	FORGENIUS-Aalb10K	aalba5_s00024897	47391	47431	+	GATGCACATCTACAGCTGCAACAAAGGCTTCGTCGAATGG	47435	SNP
A. alba	FORGENIUS-Aalb10K	aalba5_s00024901	5673	5713	+	TTACATGAAGTAATAAAGGAGAATGCATGGAAACTTAGAG	5718	SNP
A. alba	FORGENIUS-Aalb10K	aalba5_s00024901	5958	5998	+	CAAGATATACAGTTAGTGATGCTAGGTACAGGAAGAAGTG	6024	SNP
A. alba	FORGENIUS-Aalb10K	aalba5_s00024901	6401	6441	+	TGAAGAAGTTCTTCTCGCTGCAAAATATCAATGGTGATTA	6445	SNP
A. alba	FORGENIUS-Aalb10K	aalba5_s00024901	6581	6621	+	TTCTTTTGTATATATTTAAATGGAACAGAAAAGAGATGAA	6623	SNP
A. alba	FORGENIUS-Aalb10K	aalba5_s00024915	58468	58508	+	GATTGATGAAAGACAGACAAGTAAGAAAGATGCCAGGAAG	58520	random
A. alba	FORGENIUS-Aalb10K	aalba5_s00024915	59794	59834	+	TCAATATATGCTCACAAGATAGTCCCAAGGCTTAGGAAGG	59855	random
A. alba	FORGENIUS-Aalb10K	aalba5_s00024915	60869	60909	+	TAGCCTATAGGCCTATTCTCAAAGGATCTTCTCTGCTAGC	60928	random
A. alba	FORGENIUS-Aalb10K	aalba5_s00024937	14608	14648	+	AACCAATATATTTAAAGTTTTCTGCCGTCCTTCACTCTTC	14673	random
A. alba	FORGENIUS-Aalb10K	aalba5_s00024961	10039	10079	+	TTATTTCTGAATCTGAACTAGTTTGCTATGCTTATAAATG	10105	random
A. alba	FORGENIUS-Aalb10K	aalba5_s00024981	9512	9552	+	CACACACCAAAGATATTCACACTCAACATAGATCACTAAG	9566	random
A. alba	FORGENIUS-Aalb10K	aalba5_s00024986	54420	54460	+	ACCACCGATGCAAGTAGATCGGATTAAATATAAATTACAC	54480	SNP
A. alba	FORGENIUS-Aalb10K	aalba5_s00025045	55239	55279	+	AGGTGGGATGGAGAATCCAAAAGCACGATGAGCAGGCTGT	55305	random
A. alba	FORGENIUS-Aalb10K	aalba5_s00025047	62677	62717	+	CTTTGGGTCTGTCCAAGTTAGAAAATATTTATCCTATTCC	62721	SNP
A. alba	FORGENIUS-Aalb10K	aalba5_s00025085	40360	40400	+	ATAAATTTAAAATTACTTCTCGGTTCTGGTATTGTATTTT	40403	random
A. alba	FORGENIUS-Aalb10K	aalba5_s00025127	22710	22750	+	GCATGCGCGCATTGTTAGCTGCTTTAACGATCAGTGCTAT	22754	random
A. alba	FORGENIUS-Aalb10K	aalba5_s00025149	25701	25741	+	CACAATGAAGGCATGGACTATGTTATTTATCTCAATGAAG	25765	random
A. alba	FORGENIUS-Aalb10K	aalba5_s00025188	31476	31516	+	CTCTGTCAAATCCTTCGACAAAAGGGGTGGTGGTTAAGAG	31536	random
A. alba	FORGENIUS-Aalb10K	aalba5_s00025295	17177	17217	+	TGCCATGGCTTTAATGCAATTGTCTGATCATGATTTGCTC	17239	random
A. alba	FORGENIUS-Aalb10K	aalba5_s00025296	26490	26530	+	GTCCGCGCAAAATTTCTTCATACTGAGTTTTGAATCCATC	26546	random
A. alba	FORGENIUS-Aalb10K	aalba5_s00025299	37967	38007	+	ACACAAGCTGAACAGAGGTCAAAAATGGGTAAAACATAAG	38012	random
A. alba	FORGENIUS-Aalb10K	aalba5_s00025336	15062	15102	+	CGGGCCCGGTGATACGCCTGCGCCGAGCTGGAAGGTTTAC	15111	SNP
A. alba	FORGENIUS-Aalb10K	aalba5_s00025336	19450	19490	+	TTTTGTTCTGTGTGAATCATCTGCGATTTTCTCTAGATTG	19513	SNP
A. alba	FORGENIUS-Aalb10K	aalba5_s00025336	19929	19969	+	TTTTGAGAAGGAAAGGAAGGCGAGGCAGCTCATGGAGGAT	19994	SNP
A. alba	FORGENIUS-Aalb10K	aalba5_s00025336	20724	20764	+	TGAAGATTCTGCTATTGTTATCACAGAAATCGATTCCTAC	20785	SNP
A. alba	FORGENIUS-Aalb10K	aalba5_s00025401	11404	11444	+	AGATACCTAGGCCTGGTTAAGGAAGGGGGGGTTACATCAG	11465	random
A. alba	FORGENIUS-Aalb10K	aalba5_s00025401	14524	14564	+	TGGGCCTAGATCATGCCAATATGCACAGATTTCACTCCTC	14572	random
A. alba	FORGENIUS-Aalb10K	aalba5_s00025401	15865	15905	+	ATGCTTGGGCCCCTCACCTCACACCTGTAGAATATCACTG	15914	random
A. alba	FORGENIUS-Aalb10K	aalba5_s00025432	16019	16059	+	CGTTTGTTAGAATATGGAGATGGACCTTCACTAAGAACAG	16065	SNP
A. alba	FORGENIUS-Aalb10K	aalba5_s00025432	17886	17926	+	GCTTCATTACCAGCTTGCTTGTCTGTGCTTACGTTCAAGG	17952	SNP
A. alba	FORGENIUS-Aalb10K	aalba5_s00025432	18045	18085	+	GGTGGTGCAGATGAGGGCTCTTTGGAAATGAGATTTGAAG	18089	SNP
A. alba	FORGENIUS-Aalb10K	aalba5_s00025432	18704	18744	+	CTAACAATCAGTAAAGAAACCAAATCTGCAGGGAGACAAC	18764	SNP
A. alba	FORGENIUS-Aalb10K	aalba5_s00025448	56011	56051	+	CTCCGTAGAGGGACATGTATCCAGAAACTTAGACTTTTGC	56072	random
A. alba	FORGENIUS-Aalb10K	aalba5_s00025456	2160	2200	+	GAAAACTATGTGGAGCCCCTCAAGGTCTACCTGCAGAAGT	2202	random
A. alba	FORGENIUS-Aalb10K	aalba5_s00025456	28014	28054	+	TTATCACAAGAACACGTGGCTCATAAATATTGAGTTATTC	28066	random
A. alba	FORGENIUS-Aalb10K	aalba5_s00025460	59497	59537	+	CAATGGGTTGCGTGAATGGAAAATATGGTAGAGGTACTGG	59543	random
A. alba	FORGENIUS-Aalb10K	aalba5_s00025463	52226	52266	+	AGGGGTTCTAGTAAAGTGGATTTTAGTGTTTTCCTACCTG	52276	SNP
A. alba	FORGENIUS-Aalb10K	aalba5_s00025463	52644	52684	+	TGATGGATATTGATGTTGGGAGCAAAGGGACCGCCGAAAG	52704	SNP
A. alba	FORGENIUS-Aalb10K	aalba5_s00025463	53154	53194	+	TCCTCATCAGTGATGAAGGGGTTATTATGATTCTGTCAAA	53197	SNP
A. alba	FORGENIUS-Aalb10K	aalba5_s00025463	53327	53367	+	TTCTTGTCCATGGGGAATGCGATGGGTTTGCAGAAGCTGA	53378	SNP
A. alba	FORGENIUS-Aalb10K	aalba5_s00025463	53483	53523	+	GAGGGCTTGAGAGCATTCACACATGCTGCCACATCACTTG	53543	SNP
A. alba	FORGENIUS-Aalb10K	aalba5_s00025463	54769	54809	+	GGCTTAGTTACTTTGTAACCACAATTCACAGCTTCTGTAG	54825	SNP
A. alba	FORGENIUS-Aalb10K	aalba5_s00025490	40068	40108	+	AGGGCGCTTGACAGGAGCATTATGGCGACGGGCGTAGGAG	40125	SNP
A. alba	FORGENIUS-Aalb10K	aalba5_s00025498	6372	6412	+	GAACAGTCCAAGATATAGGACGGACAGAAAAGAGTGATTC	6428	random
A. alba	FORGENIUS-Aalb10K	aalba5_s00025504	9397	9437	+	CAAGGCTGAAAAGAAGCTCCCCAAGGATGGAGGAGACAAG	9461	random
A. alba	FORGENIUS-Aalb10K	aalba5_s00025526	35827	35867	+	ACTTTATCGTGAAATGAAAGAGGCAGGTATGAAGCCAGAC	35889	random
A. alba	FORGENIUS-Aalb10K	aalba5_s00025609	9554	9594	+	TGTCAGAGATAGCACCTACTAGAATTCGAGGAGGTCTAAA	9607	SNP
A. alba	FORGENIUS-Aalb10K	aalba5_s00025609	10432	10472	+	ATTCCTAGCGAAACCTTTCCCCTGGAAACAAGATCTGCTG	10474	SNP
A. alba	FORGENIUS-Aalb10K	aalba5_s00025609	10718	10758	+	ATGATGATGAAGATGTTAATTCCAAACAAGAAAATGGAAG	10760	SNP
A. alba	FORGENIUS-Aalb10K	aalba5_s00025645	3277	3317	+	CACTTGGTGCGACTGCAAATGTTCAGTGCTCTCGTGATTG	3340	random
A. alba	FORGENIUS-Aalb10K	aalba5_s00025696	28653	28693	+	GCAAGATATATTTTAAGGGTCCAACTTGATAAATAAAGAC	28695	random
A. alba	FORGENIUS-Aalb10K	aalba5_s00025768	49627	49667	+	CTTGCCTTGTTCTATATCTCCGAAATAGGCGCACGCAGAG	49685	random
A. alba	FORGENIUS-Aalb10K	aalba5_s00025825	43281	43321	+	AGCTGTTGAACAATTAATTTGCACTGGAAAGACACATTTT	43347	random
A. alba	FORGENIUS-Aalb10K	aalba5_s00025882	30800	30840	+	GGGTAATTATATTCATCACCGAACAGTGCTTCAAACTTTC	30865	random
A. alba	FORGENIUS-Aalb10K	aalba5_s00025917	33444	33484	+	TTGTAAGTTTTACGCAGGTCTTTTAGTAAGCTAATAGTTG	33491	random
A. alba	FORGENIUS-Aalb10K	aalba5_s00025928	35489	35529	+	AAATGCAAAACTGTTAGGGCGTTATGGTACCTGAAGAGTG	35555	random
A. alba	FORGENIUS-Aalb10K	aalba5_s00025928	39873	39913	+	TGCTTTGCATCTCTGTTGGACCAATGAATTTGATTAAAAC	39922	SNP
A. alba	FORGENIUS-Aalb10K	aalba5_s00026031	53296	53336	+	CCCTCTTTTAGTTTTTGAGGGTAAAATAGTTTCTTTTTCG	53342	random
A. alba	FORGENIUS-Aalb10K	aalba5_s00026037	58713	58753	+	CTGTGCTGGACTCAGCATTGCCGGAAGATCAGACAGCATC	58763	random
A. alba	FORGENIUS-Aalb10K	aalba5_s00026060	34111	34151	+	ACCCATTTCTCAAAGCCCCGTGTGCCCATCTCCCAGCAAG	34165	random
A. alba	FORGENIUS-Aalb10K	aalba5_s00026060	39233	39273	+	AACCTGGATCTGTGCAAAATTCAAACCCAGAAATAAAAAC	39279	random
A. alba	FORGENIUS-Aalb10K	aalba5_s00026083	45006	45046	+	GAGGAGTTATTGTGTGCAATTGGAAATCAGATGTTACAGG	45068	random
A. alba	FORGENIUS-Aalb10K	aalba5_s00026083	49309	49349	+	AAGTTTAAAGTACTTAAATGTTGTAATCCTACTCTGAATC	49370	random
A. alba	FORGENIUS-Aalb10K	aalba5_s00026111	8227	8267	+	TTCCGGTTTAACCCTCCTGGTCTGCATGTTATCCTTCCAC	8274	random
A. alba	FORGENIUS-Aalb10K	aalba5_s00026114	57071	57111	+	GGCAATGGTAATGGTCATAATCTTGGGGTGTTGTGAATTG	57124	random
A. alba	FORGENIUS-Aalb10K	aalba5_s00026123	57178	57218	+	GGCATTTTTATACTACACCTCCTGCTGAGAAAAGCTAATG	57229	SNP
A. alba	FORGENIUS-Aalb10K	aalba5_s00026141	33572	33612	+	ACATAGACGGCATTTAATCGAAGGGAATCGAGCCCGGGTC	33633	random
A. alba	FORGENIUS-Aalb10K	aalba5_s00026176	25053	25093	+	CACTTCAAGCACAGATATGAGCAACTTATGAGTAACGAAC	25099	random
A. alba	FORGENIUS-Aalb10K	aalba5_s00026176	39196	39236	+	CCAGAATAGATCTGCCGCTTGTCTCGAAGTTGCCGAAGTC	39241	random
A. alba	FORGENIUS-Aalb10K	aalba5_s00026208	20882	20922	+	CTTGATACATAATTCTTGCCATGTAAATAAGGAAGAAAAC	20933	random
A. alba	FORGENIUS-Aalb10K	aalba5_s00026256	18491	18531	+	CTGGTTTCAGATTCTAGGATGGATGCGTATGTTGAAGTAT	18546	random
A. alba	FORGENIUS-Aalb10K	aalba5_s00026256	19093	19133	+	TGGATTATAATGTCAGCCAGGTTTCTTATATTAGATTTAC	19136	random
A. alba	FORGENIUS-Aalb10K	aalba5_s00026308	16277	16317	+	TGAGTATTATACATTCATCAGACTTATATATGGTGTCTTT	16337	random
A. alba	FORGENIUS-Aalb10K	aalba5_s00026308	52665	52705	+	TTGGCAACAACTAAGAGATTTAGTATTTGAGCTTGAGCAG	52729	random
A. alba	FORGENIUS-Aalb10K	aalba5_s00026309	32165	32205	+	CTGGTGCCCATCATGGAGGACTTACCCACCAAGAAAAGTG	32224	random
A. alba	FORGENIUS-Aalb10K	aalba5_s00026311	17961	18001	+	ACCAGCTGACCCTTTAGCCTTCTTAGGCTTTCCTTTGGAG	18014	random
A. alba	FORGENIUS-Aalb10K	aalba5_s00026326	46922	46962	+	ATTCCATGTTTGCTTTTAACAAATACCTTGCTGTACTTGG	46964	random
A. alba	FORGENIUS-Aalb10K	aalba5_s00026327	1912	1952	+	TGCCCAAAAGTATCCTTTGATGCCCCCTCTTAACCCTATC	1961	SNP
A. alba	FORGENIUS-Aalb10K	aalba5_s00026343	2733	2773	+	GTCCTGGGAATTGGGCTCCCAAGTGAGGATAGTATTCACC	2782	random
A. alba	FORGENIUS-Aalb10K	aalba5_s00026348	37740	37780	+	TGTCATAGCAACTCTTGTTCACTATTTCTCGTCTAAACAC	37792	random
A. alba	FORGENIUS-Aalb10K	aalba5_s00026392	24721	24761	+	CAACGTGAAATGAGAAATAGAGGAGTAAAGATGGGTATAG	24765	random
A. alba	FORGENIUS-Aalb10K	aalba5_s00026404	41872	41912	+	CAAAGGATCTTTGACTCTGAAGCTCACTTGCTGAAGTAAC	41937	random
A. alba	FORGENIUS-Aalb10K	aalba5_s00026427	13766	13806	+	TACACTTTTGTATGTTTACCAGGCTGACTCTCACTCTAAC	13808	random
A. alba	FORGENIUS-Aalb10K	aalba5_s00026483	6758	6798	+	GAAATCATTATCGGCATAACTAGCAGATACTCATAACCAG	6802	SNP
A. alba	FORGENIUS-Aalb10K	aalba5_s00026520	38259	38299	+	CTCCGGACTGTACAGAAAGCTCTTCCGTTGTTACTGATGG	38310	random
A. alba	FORGENIUS-Aalb10K	aalba5_s00026567	3562	3602	+	TCCCTGACAAAAGGAGGCTGACCAGATCCAGTAATTAGCC	3621	SNP
A. alba	FORGENIUS-Aalb10K	aalba5_s00026578	41097	41137	+	GATCCCTTAGGTGGAATGGCGTTACCCTCAGGTGGAAAGG	41159	random
A. alba	FORGENIUS-Aalb10K	aalba5_s00026596	44684	44724	+	GGCAATTATTGTTCTGGCTGCTAATTCATCCCTTTCCTTT	44750	SNP
A. alba	FORGENIUS-Aalb10K	aalba5_s00026596	45055	45095	+	CAACAGCTACTTATAACTTGTGAAGCATCTGCTGATGGAG	45098	SNP
A. alba	FORGENIUS-Aalb10K	aalba5_s00026596	48754	48794	+	TCATCATGATCTTGATAACCCCAGGAACTCCTCTAATCAC	48797	random
A. alba	FORGENIUS-Aalb10K	aalba5_s00026596	50143	50183	+	AAATTAAAGTCATTATAAGTGTGGCTATAGAAGCAGGTTG	50206	random
A. alba	FORGENIUS-Aalb10K	aalba5_s00026596	53175	53215	+	TCACTTTTGTTTTCCAGTCTGTATTCAACGGCATAGGAAG	53241	random
A. alba	FORGENIUS-Aalb10K	aalba5_s00026603	16285	16325	+	TTGTGTTGCACAATATCCAGATCAAAGACCAAGCATGAAG	16327	random
A. alba	FORGENIUS-Aalb10K	aalba5_s00026614	10785	10825	+	GCATTTGGAGAGAATATGACTCTTCCGAGTGGCTGGATTC	10832	SNP
A. alba	FORGENIUS-Aalb10K	aalba5_s00026738	45046	45086	+	AATGGTTTTGCAAGTTTGCCCATTGTTCATCTCTTAAAAA	45106	random
A. alba	FORGENIUS-Aalb10K	aalba5_s00026768	17212	17252	+	GGTTGTTTTTCACTAATCCGTGCCTACGAGATTCGAACCG	17273	random
A. alba	FORGENIUS-Aalb10K	aalba5_s00026880	25137	25177	+	GCAGCCAAAAGGTTTCTGTATATCCCATTGGTTTAATTTG	25193	random
A. alba	FORGENIUS-Aalb10K	aalba5_s00026890	58268	58308	+	AGCATGCACCAGATGTTTTAGAAACAGATGAAGTTAAGTC	58312	random
A. alba	FORGENIUS-Aalb10K	aalba5_s00026901	18283	18323	+	CGGAGCTCAAGAAATCACTTTGCGTAGCCCTCTCCAACAG	18329	random
A. alba	FORGENIUS-Aalb10K	aalba5_s00026901	19852	19892	+	ACCCACTAACTTCATTCAAAATTCGTTACTATTCTTTTGC	19903	random
A. alba	FORGENIUS-Aalb10K	aalba5_s00026929	30715	30755	+	GGACTACAAGTTGAGTTATATCATTTCATTCCAGCAGTTC	30781	SNP
A. alba	FORGENIUS-Aalb10K	aalba5_s00026966	48319	48359	+	GCAAAGATTGGAAAATACTTTCGACTGGAGGATGGATTGC	48385	random
A. alba	FORGENIUS-Aalb10K	aalba5_s00026973	40438	40478	+	CTATAGAATAAACCATTTCCCAACCCAGGCCAAGTTTCTG	40503	random
A. alba	FORGENIUS-Aalb10K	aalba5_s00026984	5523	5563	+	TCTCCGTTTCTGTGCCTCTTCATGCCGTAATTTAATTCTC	5565	random
A. alba	FORGENIUS-Aalb10K	aalba5_s00027038	13626	13666	+	GCCTCCAATAAAAAAGATCCCAGTGGATGGCAACCATTTG	13687	random
A. alba	FORGENIUS-Aalb10K	aalba5_s00027040	7499	7539	+	CTGCTGTTTCCTGCGAACTTTCCGTCCAAAAGCTATCCTC	7550	SNP
A. alba	FORGENIUS-Aalb10K	aalba5_s00027060	1662	1702	+	CATAATGTACAGCCAAGATTTGGAAGGAGCCTGTCTGAAG	1727	SNP
A. alba	FORGENIUS-Aalb10K	aalba5_s00027060	1955	1995	+	GAGGCCTTTTGTCTCTGAAAGAAGGAATGAAGATTTGATG	2010	SNP
A. alba	FORGENIUS-Aalb10K	aalba5_s00027060	3198	3238	+	GATTCGAGAGCTAATTGTAATTTGATTCAATGAACAGAGG	3258	SNP
A. alba	FORGENIUS-Aalb10K	aalba5_s00027060	3465	3505	+	AGGTGGGGCAAGTGAATGGAAGCAAAACGTGAAGGTACTC	3518	SNP
A. alba	FORGENIUS-Aalb10K	aalba5_s00027060	3663	3703	+	CTATATTGTGTTATGTATTATATTTTGAGTTGGATTCTGG	3720	SNP
A. alba	FORGENIUS-Aalb10K	aalba5_s00027061	22736	22776	+	TCCATCAGAGCTTTCCTTTGTACTAATTTTAGCTTTGTCC	22791	random
A. alba	FORGENIUS-Aalb10K	aalba5_s00027069	27109	27149	+	ATGAGCTTTAAGTCTCCAGTCAATGCCAACTCAAGGAAAC	27171	random
A. alba	FORGENIUS-Aalb10K	aalba5_s00027085	14421	14461	+	TACGGGAGATACTGTCCCTGTGTTTGGCTGTTTGAAGTTG	14477	random
A. alba	FORGENIUS-Aalb10K	aalba5_s00027085	16252	16292	+	GGACTGATTAAGCTGCACAGTCTCATTCTTCATTGGTAGC	16318	random
A. alba	FORGENIUS-Aalb10K	aalba5_s00027085	16736	16776	+	GAACTACAATTTTCCCATTTACTTTGGAAGCATGATATTG	16789	random
A. alba	FORGENIUS-Aalb10K	aalba5_s00027086	11551	11591	+	CAAAATTATGAGAATATGAACAATCTTGACTGCTCGTCAG	11611	SNP
A. alba	FORGENIUS-Aalb10K	aalba5_s00027086	12108	12148	+	GTGATCTGAGATAAGAAGCATTTTCAAGAAATTTCAATTG	12167	SNP
A. alba	FORGENIUS-Aalb10K	aalba5_s00027086	12354	12394	+	TATCTACTTTGTTAGGACACATTGAAGGGCGCGGGGATTC	12410	SNP
A. alba	FORGENIUS-Aalb10K	aalba5_s00027086	12513	12553	+	TCGAGGTTTATTTTGACAATGGATCTGGGATAGGGTTAAG	12569	SNP
A. alba	FORGENIUS-Aalb10K	aalba5_s00027086	13034	13074	+	ATTGCAAGACATGGGTCTCCGATGAATACAGATGGCAATG	13095	SNP
A. alba	FORGENIUS-Aalb10K	aalba5_s00027086	13446	13486	+	TTCTGTCTGTAGCTATCTGCCTTTCTCTGGGAACATGGAC	13512	SNP
A. alba	FORGENIUS-Aalb10K	aalba5_s00027086	13858	13898	+	TCACGTGTTAAATCCTAAAATGCCTCAAGAAGAGTTATAC	13913	SNP
A. alba	FORGENIUS-Aalb10K	aalba5_s00027133	55797	55837	+	AACTTATCCACGAGAAGGGACTGTGGAGCAGCCACCAATG	55852	random
A. alba	FORGENIUS-Aalb10K	aalba5_s00027134	37862	37902	+	GGAATCCAACCGAAGAGACATTCTTCACGATTTATAGTAG	37907	random
A. alba	FORGENIUS-Aalb10K	aalba5_s00027136	40139	40179	+	CGGGGGTTACGAGCCTCTGGATAATTCCAACCAATCCAAC	40188	random
A. alba	FORGENIUS-Aalb10K	aalba5_s00027136	51245	51285	+	TCGTCAGGATTTCCCCTGTCCGAAGAAGAGCTAACCGAAG	51289	random
A. alba	FORGENIUS-Aalb10K	aalba5_s00027136	52339	52379	+	CAATTTTGTGGTTTATAGGAAAGGATCATGAACCCATTGC	52396	random
A. alba	FORGENIUS-Aalb10K	aalba5_s00027190	52686	52726	+	CCCAAACTTGGAGACACAGTAGTGCAAAGCCAGAAAAATG	52731	random
A. alba	FORGENIUS-Aalb10K	aalba5_s00027227	4680	4720	+	AAATGGAAATTCATTGCCATACAACATCTTATGCTATTTC	4732	random
A. alba	FORGENIUS-Aalb10K	aalba5_s00027230	53549	53589	+	TTAGAAGGCGTCGCGTGGTCGAGTCGCACGAGTTCACCTG	53604	random
A. alba	FORGENIUS-Aalb10K	aalba5_s00027329	52378	52418	+	ACATCTTATTTTAGGTCCATCTTATTACACCTTATTCCAC	52435	random
A. alba	FORGENIUS-Aalb10K	aalba5_s00027329	52818	52858	+	TCACAAAACAGCAAATTCTTGTGAGGCTGTCAGAATAACC	52881	random
A. alba	FORGENIUS-Aalb10K	aalba5_s00027338	15242	15282	+	ACGAGAAAACGCGGCTCTGAATGATTGTATTCAGGATTTC	15288	random
A. alba	FORGENIUS-Aalb10K	aalba5_s00027353	51875	51915	+	GCGGAGTCACCATCAATTTAGTAGGAAAACCCTAGAAAAC	51921	random
A. alba	FORGENIUS-Aalb10K	aalba5_s00027359	20661	20701	+	TTGAGGAGCTGTGGGCGAGTTGTTCAGCACATTTTAACAC	20724	SNP
A. alba	FORGENIUS-Aalb10K	aalba5_s00027387	46124	46164	+	ACGCTTCTTATGTGCCGGCTCTTTCTGTGCATTGAAGTAA	46189	random
A. alba	FORGENIUS-Aalb10K	aalba5_s00027393	4206	4246	+	TGCAGCTTTTCCATGCGAAAGAGTTCAAAACTCGAGCATC	4258	random
A. alba	FORGENIUS-Aalb10K	aalba5_s00027399	31381	31421	+	GTACAATTCAGCTCTAGGAGCTAGACGATGCAGGCAAAAA	31424	SNP
A. alba	FORGENIUS-Aalb10K	aalba5_s00027399	31555	31595	+	TTGCAGAAAGCAGATGTCTGTACAAATATACGAATCACTC	31602	SNP
[truncated: 131,500 more rows]
