# Supplementary material for: The FORGENIUS Genomic Resources: New Genotyping Tools and Genomic Data for 23 Forest Tree Species and Their Genetic Conservation Units
Source: Mol Ecol Resour. 2026 Mar 3;26(3):e70115. doi: 10.1111/1755-0998.70115 (PMC12954563; doi:10.1111/1755-0998.70115)
Supplement: Supplementary file 6 — Table S5: Expected heterozygosity (HS) and genetic differentiation (FST) calculated on target SNPs, de novo SNPs and the entire dataset. [file MEN-26-e70115-s006.xlsx]

## Sheet: Foglio1
Table S5. Expected heterozygosity (HS) and genetic differentiation (FST) calculated on target SNPs, de novo SNPs and the entire dataset.
Specie	HS target	HS de novo	HS	FST target	FST de novo	FST
Abies alba	0.208119	0.0778794	0.082	0.117314	0.106489	0.11
Betula pendula	0.0882025	0.0604054	0.061	0.0877886	0.109603	0.109
Fraxinus excelsior	0.233746	0.0730792	0.082	0.156481	0.163796	0.163
Fagus sylvatica	0.114666	0.0898365	0.098	0.125569	0.11537	0.116
Malus sylvestris	0.170171	0.108436	0.115	0.0725443	0.0882421	0.087
Picea abies	0.0737773	0.0580355	0.066	0.0692684	0.0750893	0.075
Prunus avium	0.299328	0.0879175	0.084	0.18672	0.208972	0.207
Quercus robur	0.168623	0.067215	0.072	0.0469971	0.0460803	0.046
Quercus ilex	0.0458116	0.0501618	0.053	0.098157	0.0776383	0.076
